# Supplementary material for: Cobolt: integrative analysis of multimodal single-cell sequencing data
Source: Genome Biol. 2021 Dec 28;22:351. doi: 10.1186/s13059-021-02556-z (PMC8715620; doi:10.1186/s13059-021-02556-z)
Supplement: Supplementary file 3 — Additional file 3 Table S1. CSV file containing the cell clustering of the mouse cortex data integration. [file 13059_2021_2556_MOESM3_ESM.csv]

Barcode	UMAP1	UMAP2	Dataset	Cluster	Celltype
CCCGGAACAAGCGGAT-2L8TX_181211_01_B02	-3.60531803621045	10.7512607293679	mRNA_MOP	8	Pvalb
TAACACGCAGAGCTAG-5L8TX_181211_01_H01	-5.11279961122266	-4.8783688826011	mRNA_MOP	6	L6 IT
ATTCAGAAGTCTACCAGGTTAGACGTACTGAC	-1.43012359393826	4.85692975097434	ATAC_MOP	17	Astro
CCCATTGGTAGCTGTT-5L8TX_181211_01_H01	7.03325847135791	1.46719989352957	mRNA_MOP	Unannotated	Unannotated
CAGTGCGGTATGGTTC-4L8TX_181211_01_D02	-0.0414683486341548	-4.80222514099344	mRNA_MOP	Unannotated	Unannotated
GAGTTACCACAGAGAC-2L8TX_181211_01_B02	-3.67861505998364	-1.68455293602212	mRNA_MOP	4	L2/3 IT
TCCGGAGAGAATTACGAAGAGATGTAATCTTA	-1.33959027780286	-2.4218852800773	ATAC_MOP	2	L4/5 IT
TAATGCGCCAAGTTCAGGATACTAAGGCGAAG	-3.85596605790845	9.45229432159201	ATAC_MOP	Unannotated	Unannotated
ATCCGTCTCAGACTGT-3L8TX_181211_01_C02	7.35288337217578	-1.57941654152139	mRNA_MOP	Unannotated	Unannotated
CTTCCGAGTTCAGGTT-2L8TX_181211_01_B02	6.85425666319141	2.80646869712607	mRNA_MOP	Unannotated	Unannotated
TTCAGGATCGTTCTGC-5L8TX_181211_01_H01	7.87464622007617	4.14143178039328	mRNA_MOP	Unannotated	Unannotated
GTGGAAGTCGGATAAA-2L8TX_181211_01_B02	-1.4432702328085	-6.26945069259866	mRNA_MOP	Unannotated	Unannotated
TGGGCGTAGAGCAGCT-5L8TX_181211_01_H01	-9.85180660737744	3.50051734023825	mRNA_MOP	Unannotated	Unannotated
TTCTAGTGTCAAGTTC-5L8TX_181211_01_H01	7.55310634123096	3.19560477309958	mRNA_MOP	Unannotated	Unannotated
CACTAAGTCGCGCTGA-5L8TX_181211_01_H01	-5.20348688615552	10.6967563348366	mRNA_MOP	10	Sst
GAGGGATAGTAACCTC-1L8TX_181211_01_A02	10.8117227886797	2.01909384303824	mRNA_MOP	Unannotated	Unannotated
TTCACCGCAGAGGTAC-3L8TX_181211_01_C02	9.89199260221729	4.10413333946005	mRNA_MOP	Unannotated	Unannotated
GTTCTATCAGGTCCCA-2L8TX_181211_01_B02	8.45980361448535	-0.883903769914945	mRNA_MOP	Unannotated	Unannotated
GAATTCGTCAAGTTCAAGGATAACGGCTCTGA	-4.01754256738415	0.418557034666697	ATAC_MOP	Unannotated	Unannotated
TGGGCTGTCGCTTGAA-3L8TX_181211_01_C02	-0.93030479950896	-4.61003973907693	mRNA_MOP	2	L4/5 IT
TCGTAGAAGACTCATC-2L8TX_181211_01_B02	-10.2045001651167	-4.97783043808206	mRNA_MOP	1	L6 CT
TCTTTGAGTAGCGCCT-2L8TX_181211_01_B02	-5.03405424607983	9.86607548766867	mRNA_MOP	10	Sst
CGGAATTGTAATTAGG-4L8TX_181211_01_D02	8.13782886015186	2.73174616866843	mRNA_MOP	Unannotated	Unannotated
ATCATTCTCGTAACCA-4L8TX_181211_01_D02	7.49769118772754	2.76205179267661	mRNA_MOP	Unannotated	Unannotated
GTCTCACTCTTACCAT-5L8TX_181211_01_H01	-3.52085348619214	-3.14430239624246	mRNA_MOP	4	L2/3 IT
AGGCATTGTTCGGGTC-4L8TX_181211_01_D02	9.66033462034473	3.51096221977011	mRNA_MOP	Unannotated	Unannotated
TTAGGCACATGGGCAA-2L8TX_181211_01_B02	-1.02518534315816	-6.33205893463357	mRNA_MOP	7	L4/5 IT
GCGGATCTCTATACTC-2L8TX_181211_01_B02	10.727380785811	3.63244435363547	mRNA_MOP	Unannotated	Unannotated
ATTCAGAAGTCTACCAAAGAGATGAGGCGAAG	-3.88390752328625	4.44909855895774	ATAC_MOP	14	Oligo
CTGAAGCTTAGGCATGTCGACTAGATAGAGGC	-2.91730376733533	0.39035208695666	ATAC_MOP	9	CGE
GTGTGATCAAACCACT-3L8TX_181211_01_C02	10.6879902218462	2.87969395690695	mRNA_MOP	Unannotated	Unannotated
TGTACAGGTTGCGTAT-2L8TX_181211_01_B02	-10.6572837497114	-6.51627829498514	mRNA_MOP	1	L6 CT
TTCACCGTCACCTACC-3L8TX_181211_01_C02	10.7707586620928	3.04502818160788	mRNA_MOP	Unannotated	Unannotated
CTCAGAACACCCTAAA-1L8TX_181211_01_A02	-1.35764270676366	-5.8850360197471	mRNA_MOP	7	L4/5 IT
CTCCACAGTTTCTATC-5L8TX_181211_01_H01	7.57169726835498	-0.264258770410855	mRNA_MOP	Unannotated	Unannotated
GCAACATAGAGGTATT-1L8TX_181211_01_A02	9.15674308286914	1.65717777782218	mRNA_MOP	Unannotated	Unannotated
ACTGTCCTCTACTATC-4L8TX_181211_01_D02	6.98866179929981	-1.11903384155496	mRNA_MOP	Unannotated	Unannotated
AGGGAGTTCCGAAATC-3L8TX_181211_01_C02	-9.62841793550244	-6.56966927475198	mRNA_MOP	1	L6 CT
CGCTCATTGCGTAGTAACTGCATACCTATCCT	-3.75060388101331	0.439013736183802	ATAC_MOP	9	L2/3 IT
GATTCTTTCCGTCAAA-5L8TX_181211_01_H01	10.0017900799395	1.40505156093375	mRNA_MOP	Unannotated	Unannotated
CGCTCATTAACCAGGTATAGCCTTCAGGACGT	-7.22234388841382	8.43943974548117	ATAC_MOP	16	CGE
CATCCACCAACCCTCT-2L8TX_181211_01_B02	9.3766765926958	3.0849141793801	mRNA_MOP	Unannotated	Unannotated
GACTGATAGCTCTTCC-1L8TX_181211_01_A02	9.63025001035938	4.23373887115256	mRNA_MOP	Unannotated	Unannotated
TGCATCCCATCGATGT-3L8TX_181211_01_C02	6.82009509550342	1.82660719924704	mRNA_MOP	Unannotated	Unannotated
ATCGTAGTCGATTCCC-2L8TX_181211_01_B02	9.52082255827197	3.71337458663718	mRNA_MOP	Unannotated	Unannotated
GACGCTGTCCCTCATG-3L8TX_181211_01_C02	10.6900215481401	3.44681117110984	mRNA_MOP	Unannotated	Unannotated
AGATCGTTCGCTTACC-2L8TX_181211_01_B02	10.5038605068804	4.15827343040244	mRNA_MOP	Unannotated	Unannotated
ATAGGCTGTGCTGTCG-2L8TX_181211_01_B02	-3.2064590121626	-5.97535183853372	mRNA_MOP	6	L4/5 IT
TTGGTTTAGCTCGCAC-5L8TX_181211_01_H01	6.84600642668018	-0.929462937776883	mRNA_MOP	Unannotated	Unannotated
CTACCTGCAGCCGGTT-2L8TX_181211_01_B02	-1.84657373679868	-3.03950884765848	mRNA_MOP	2	L4/5 IT
CCGGTAGGTCTTCATT-5L8TX_181211_01_H01	11.206725153792	3.26041457229392	mRNA_MOP	Unannotated	Unannotated
TTGTGGATCGAAGGAC-5L8TX_181211_01_H01	-2.69506224645367	10.36997983032	mRNA_MOP	8	Pvalb
CTGCTCAGTCGCATGC-2L8TX_181211_01_B02	10.6608019207598	3.71880385452048	mRNA_MOP	Unannotated	Unannotated
TTACGTTGTCTGTCAA-1L8TX_181211_01_A02	-4.50451919091931	-0.712145058576902	mRNA_MOP	4	L2/3 IT
AGCGATAGATCTCAGGAAGGAGTATATAGCCT	-0.51726129306546	-2.87839105552896	ATAC_MOP	2	L4/5 IT
TTCTTCCGTCAAGCGA-3L8TX_181211_01_C02	8.52731326566943	3.75949213081137	mRNA_MOP	Unannotated	Unannotated
GGGATGATCCACGAAT-1L8TX_181211_01_A02	7.04268840299854	-1.24142792648538	mRNA_MOP	Unannotated	Unannotated
CCTGTTGAGTCGAAGC-1L8TX_181211_01_A02	-9.76393219484082	-5.5635462088035	mRNA_MOP	1	L6 CT
CTAGACATCCTATTTG-5L8TX_181211_01_H01	10.0619058941484	1.50391254001395	mRNA_MOP	Unannotated	Unannotated
ATCACAGGTCCCTGAG-2L8TX_181211_01_B02	7.33278182493457	-0.646431176130613	mRNA_MOP	Unannotated	Unannotated
TCACATTAGGAACTAT-5L8TX_181211_01_H01	-5.54662510408154	9.94970986419455	mRNA_MOP	Unannotated	Unannotated
ATTCAGAAACTGAGCGATCTGAGTATAGAGGC	-4.11642881883374	-5.4851279539512	ATAC_MOP	6	L6 IT
CAAGAGGGTATCTTCT-2L8TX_181211_01_B02	6.2326279018999	1.87506815963523	mRNA_MOP	Unannotated	Unannotated
TTGACCCAGGTCGACA-3L8TX_181211_01_C02	9.25034049497852	2.3806414323403	mRNA_MOP	Unannotated	Unannotated
CCGATCTGTTGATCGT-4L8TX_181211_01_D02	-7.65308138383618	6.57496115737692	mRNA_MOP	13	CGE
CTCTCGACAGCTGTGC-2L8TX_181211_01_B02	-2.01907273782483	-2.27051141685708	mRNA_MOP	2	L4/5 IT
GTATTGGTCCCGAGTG-3L8TX_181211_01_C02	-6.32073017610303	10.2302493768288	mRNA_MOP	10	Sst
CCACCATGTTGAGTCT-1L8TX_181211_01_A02	8.80434993253955	2.46928689056174	mRNA_MOP	Unannotated	Unannotated
GGAACCCAGGTGCTAG-4L8TX_181211_01_D02	-2.50925418390027	11.0319375711037	mRNA_MOP	Unannotated	Unannotated
TTAGGCACAGTAACCT-1L8TX_181211_01_A02	7.59366897093066	4.08945676856772	mRNA_MOP	Unannotated	Unannotated
GGAGGTAGTTAGGGTG-2L8TX_181211_01_B02	-1.21945146871796	-6.71270277923807	mRNA_MOP	7	L4/5 IT
CCTCCTCAGCCTCATA-3L8TX_181211_01_C02	6.71537831770191	-0.560629276697477	mRNA_MOP	Unannotated	Unannotated
CCACAAAGTATTGCCA-1L8TX_181211_01_A02	8.24255755888232	-1.48493185466989	mRNA_MOP	Unannotated	Unannotated
TAGACTGGTTATTCTC-5L8TX_181211_01_H01	8.16971400724658	3.72930452399985	mRNA_MOP	Unannotated	Unannotated
GTGAGGACATTGACCA-1L8TX_181211_01_A02	-9.38018414033643	2.70372006469504	mRNA_MOP	11	L5 PT
TTATTGCTCTGGGAGA-2L8TX_181211_01_B02	-5.26681086076489	-1.67070808834298	mRNA_MOP	4	L2/3 IT
CAACGGCAGTACTGTC-4L8TX_181211_01_D02	8.54304412351856	-0.900063065950711	mRNA_MOP	Unannotated	Unannotated
GTTACGAGTCAGACGA-4L8TX_181211_01_D02	10.2256937359453	2.21326932483451	mRNA_MOP	Unannotated	Unannotated
GTGCTTCCACGACGCT-1L8TX_181211_01_A02	9.14820960508594	1.76384017043845	mRNA_MOP	Unannotated	Unannotated
CCGAACGTCACCTCAC-1L8TX_181211_01_A02	-10.7716169024824	-6.8596191687034	mRNA_MOP	1	L6 CT
ACGTTCCTCATGCAGT-5L8TX_181211_01_H01	8.45375731931934	1.89908453994528	mRNA_MOP	Unannotated	Unannotated
GCAGGCTGTACTGGGA-1L8TX_181211_01_A02	-5.26211687577954	-2.1971788687156	mRNA_MOP	4	L2/3 IT
GCGTTTCTCCAACCGG-4L8TX_181211_01_D02	-9.06079956544629	-6.14984610504373	mRNA_MOP	1	L6 CT
GAGATTCCGGACTCCTAAGGCTATAGGCGAAG	-0.369852211606414	-2.75623419708474	ATAC_MOP	Unannotated	Unannotated
GCTGAATCACATTGTG-5L8TX_181211_01_H01	-11.7781619693159	-1.23611309952005	mRNA_MOP	Unannotated	Unannotated
ACAAAGAGTCGTCTCT-5L8TX_181211_01_H01	-3.16423603547803	11.6204251962258	mRNA_MOP	8	Pvalb
AAAGAACAGGCCTTCG-2L8TX_181211_01_B02	-4.07733556283704	-2.27327754921182	mRNA_MOP	4	L2/3 IT
CTAGGTAAGAGTCAGC-2L8TX_181211_01_B02	8.58033755766162	3.49288198524253	mRNA_MOP	Unannotated	Unannotated
ACCAAACCATGACCCG-5L8TX_181211_01_H01	9.61406711088428	1.46476528220908	mRNA_MOP	Unannotated	Unannotated
GAGATTCCCGCTTGATTCCGGTAATATAGCCT	-2.96324178231946	0.181519230688969	ATAC_MOP	9	L2/3 IT
TACGGTACAGGCTCTG-4L8TX_181211_01_D02	-3.91656347764722	-1.13155582374795	mRNA_MOP	4	L2/3 IT
TACTTGTGTTCTCTAT-3L8TX_181211_01_C02	-5.47366568101636	9.04750058227317	mRNA_MOP	10	Sst
ATCTCTAAGACGCCAA-1L8TX_181211_01_A02	5.61923554884204	1.47235104614035	mRNA_MOP	Unannotated	Unannotated
GTGTAACAGTAGTCTC-3L8TX_181211_01_C02	10.8177624081255	3.7698335366799	mRNA_MOP	Unannotated	Unannotated
GTATTGGAGAGCCTGA-5L8TX_181211_01_H01	-5.36527916444531	9.32338807159201	mRNA_MOP	10	Sst
TAGCACACACAAATAG-1L8TX_181211_01_A02	-3.97047349466077	-1.12997236675485	mRNA_MOP	4	L2/3 IT
CCGTTCAAGGTACAAT-2L8TX_181211_01_B02	-8.76002975953809	-6.78383830017312	mRNA_MOP	1	L6 CT
GATTGGTCATCCCACT-4L8TX_181211_01_D02	8.65866759763965	3.38434192710654	mRNA_MOP	Unannotated	Unannotated
CTGAAGCTCTTCAATGCGAATTCCAGGCGAAG	-6.43509241594067	7.19211909347312	ATAC_MOP	13	CGE
CAGGTATTCTGTTGGA-2L8TX_181211_01_B02	-3.32778259767285	-5.40342905945047	mRNA_MOP	6	L6 IT
AATGACCAGATCGACG-1L8TX_181211_01_A02	-4.7224330569624	-6.94394019073709	mRNA_MOP	6	L4/5 IT
TCTTGCGCACAAACGG-3L8TX_181211_01_C02	-9.42299267305127	-7.0780554098533	mRNA_MOP	1	L6 CT
TGTCCTGGTATCTCGA-5L8TX_181211_01_H01	-9.3077191974043	-7.5339184088157	mRNA_MOP	1	L6 CT
CGGCTATGTCCTGAGCCTCTCTATCAGGACGT	-3.81245633615247	9.84614274078147	ATAC_MOP	8	Pvalb
TCATGCCGTATCCTTT-1L8TX_181211_01_A02	8.51598742948779	-0.897408871118863	mRNA_MOP	Unannotated	Unannotated
CGGCTATGCGAGGCTGCTCTCTATTATAGCCT	-3.00192758096448	0.204343134398619	ATAC_MOP	9	L2/3 IT
TCACACCTCCTTCGAC-3L8TX_181211_01_C02	8.45333007322559	-1.19607534832223	mRNA_MOP	Unannotated	Unannotated
TCCGCGAAGCGTAGTATTATGCGACAGGACGT	-9.50771996034375	-6.38809779113992	ATAC_MOP	1	L6 CT
ATTCCTACACATCCCT-1L8TX_181211_01_A02	-5.01744028581372	9.54292389922873	mRNA_MOP	10	Sst
TCAGTGAAGACTTGTC-1L8TX_181211_01_A02	-3.77560111535779	-6.51887133545144	mRNA_MOP	6	L4/5 IT
CGCAGGTAGCCTCACG-4L8TX_181211_01_D02	9.38719848142871	1.78314063125388	mRNA_MOP	Unannotated	Unannotated
AACAAGAAGTGCAAAT-1L8TX_181211_01_A02	8.40318778501758	2.28099510246054	mRNA_MOP	Unannotated	Unannotated
GAGGCCTAGTCCCGAC-1L8TX_181211_01_A02	-7.21143003953686	6.83960578017966	mRNA_MOP	Unannotated	Unannotated
ACATCCCCAGGTTACT-4L8TX_181211_01_D02	9.99839499937305	3.25175163322226	mRNA_MOP	Unannotated	Unannotated
CTGCGAGTCGTAGGAG-4L8TX_181211_01_D02	-2.39867362035504	-3.78936341232522	mRNA_MOP	2	L4/5 IT
TGAGGTTTCGATACTG-3L8TX_181211_01_C02	7.26612475858936	3.34390947395102	mRNA_MOP	Unannotated	Unannotated
CAAGACTCAGGCTACC-3L8TX_181211_01_C02	8.46868995176563	1.99621257358329	mRNA_MOP	Unannotated	Unannotated
CAACCTCGTTCCGCGA-3L8TX_181211_01_C02	-3.34857770456067	-6.84930518097146	mRNA_MOP	7	L4/5 IT
GCACGGTAGGTTGCCC-3L8TX_181211_01_C02	10.1448765133501	3.52616045051352	mRNA_MOP	Unannotated	Unannotated
AGGGTCCGTGGTTCTA-4L8TX_181211_01_D02	6.6299929951311	-1.7555866522239	mRNA_MOP	Unannotated	Unannotated
ACCTGAAAGAGTTCGG-3L8TX_181211_01_C02	7.13258365141162	1.39207753711478	mRNA_MOP	Unannotated	Unannotated
TTCGGTCTCATTACGG-4L8TX_181211_01_D02	-3.45877787126294	-6.50374510711892	mRNA_MOP	6	L4/5 IT
AAGCATCGTACCTTCC-3L8TX_181211_01_C02	-4.68722626222363	-6.46552041000589	mRNA_MOP	6	L4/5 IT
GGACGTCAGGTAATCA-2L8TX_181211_01_B02	9.45165828214893	1.89541921191947	mRNA_MOP	Unannotated	Unannotated
AGAAGTATCTGTAACG-2L8TX_181211_01_B02	11.1810922955156	3.73680278831259	mRNA_MOP	Unannotated	Unannotated
CACATGAAGCAAGTCG-1L8TX_181211_01_A02	-4.85882398141614	-7.03505614227517	mRNA_MOP	6	L4/5 IT
GTCACTCCATGCAGCC-3L8TX_181211_01_C02	-3.51921316636792	9.78356167846457	mRNA_MOP	8	Pvalb
GCAGTTACAGGTCCGT-5L8TX_181211_01_H01	8.41821483122119	1.0630156713082	mRNA_MOP	Unannotated	Unannotated
TTTCAGTTCCCAGGAC-5L8TX_181211_01_H01	9.29715350614795	3.51576396995322	mRNA_MOP	Unannotated	Unannotated
TTGGGCGCACCAGCTG-5L8TX_181211_01_H01	9.25890258299121	3.90320894294516	mRNA_MOP	Unannotated	Unannotated
CTCACTGCAACCTAAC-4L8TX_181211_01_D02	-8.88185068620434	-2.89369371361001	mRNA_MOP	18	L6b
GACTGATAGTATAGAC-3L8TX_181211_01_C02	-0.152757372987182	-3.2986524385856	mRNA_MOP	2	L4/5 IT
ACTTCGCTCAACACGT-4L8TX_181211_01_D02	7.33660510526904	-1.4688252491401	mRNA_MOP	Unannotated	Unannotated
ATGCGATCATTCACAG-3L8TX_181211_01_C02	11.0264234875322	3.14735576682822	mRNA_MOP	Unannotated	Unannotated
ACATCGATCATACGAC-5L8TX_181211_01_H01	8.96996310697803	2.00813207202689	mRNA_MOP	Unannotated	Unannotated
ACCTGTCAGCATGCGA-1L8TX_181211_01_A02	8.19795325742969	1.07138368659751	mRNA_MOP	Unannotated	Unannotated
ACCCTTGAGGTAGATT-4L8TX_181211_01_D02	7.99300673948535	2.10872289710776	mRNA_MOP	Unannotated	Unannotated
AGGACGAAGCTCTATG-2L8TX_181211_01_B02	-5.41821524156323	9.47202870422141	mRNA_MOP	10	Sst
GGATGTTCATTACGGT-2L8TX_181211_01_B02	-9.85891720308057	-4.39764740890725	mRNA_MOP	1	L6 CT
TCATTCATCCGAGCTG-3L8TX_181211_01_C02	6.43938497053394	2.08913919502036	mRNA_MOP	Unannotated	Unannotated
CGCTCATTAAGCAACGGAAGTATGGGCTCTGA	-6.36393782151929	7.24696967178122	ATAC_MOP	13	CGE
CCCTGATGTAGCGTAG-1L8TX_181211_01_A02	-2.1702314282774	-3.58033993667825	mRNA_MOP	Unannotated	Unannotated
TTTAGTCGTTTCAGAC-1L8TX_181211_01_A02	-10.1904048587202	-4.88362839645608	mRNA_MOP	1	L6 CT
ATGACCAAGATTGAGT-3L8TX_181211_01_C02	7.68573573576221	2.5854012685372	mRNA_MOP	Unannotated	Unannotated
ACATCGATCTGATGGT-4L8TX_181211_01_D02	7.15613082395801	0.160526649887721	mRNA_MOP	Unannotated	Unannotated
CCGAACGGTTACGATC-2L8TX_181211_01_B02	5.01607707487354	1.36447820239798	mRNA_MOP	Unannotated	Unannotated
GCCCGAACAGGTTACT-4L8TX_181211_01_D02	-3.63613888276807	-5.89162018722757	mRNA_MOP	6	L4/5 IT
AAAGGGCAGCTCTGTA-4L8TX_181211_01_D02	6.25861171232471	-0.543543486063321	mRNA_MOP	Unannotated	Unannotated
ATTCTACAGTCATTGC-1L8TX_181211_01_A02	-11.2663964892744	-6.73945382065042	mRNA_MOP	1	L6 CT
GTCCACTAGTGCAGGT-3L8TX_181211_01_C02	7.8368873928667	-0.653438119356473	mRNA_MOP	Unannotated	Unannotated
ACGTACAAGCTGACAG-4L8TX_181211_01_D02	-9.96143719209424	-4.63435223526224	mRNA_MOP	1	L6 CT
CTGTGGGTCTTCCTAA-2L8TX_181211_01_B02	-3.06786200059644	-1.16993525451883	mRNA_MOP	4	L2/3 IT
TCTACCGAGTCCGCCA-3L8TX_181211_01_C02	10.6527548168779	3.4401924329354	mRNA_MOP	Unannotated	Unannotated
CCGTAGGAGCACTCGC-2L8TX_181211_01_B02	-1.2152741069912	-5.76534798568948	mRNA_MOP	7	L4/5 IT
CATTCATTCCGAGTGC-3L8TX_181211_01_C02	8.08682063566455	4.42838999801413	mRNA_MOP	Unannotated	Unannotated
TTGATGGAGGTTCATC-3L8TX_181211_01_C02	11.1948385571123	3.73541924529807	mRNA_MOP	Unannotated	Unannotated
ACCAACAGTCGGTGAA-1L8TX_181211_01_A02	7.88968375669727	2.09020778709189	mRNA_MOP	Unannotated	Unannotated
CTGAAGCTTGCCAATTTTGGAAGTTATAGCCT	-3.5018908645033	9.35188862853781	ATAC_MOP	8	Pvalb
GTCTCACTCAACCGAT-1L8TX_181211_01_A02	-12.6526088382124	-1.39051726288064	mRNA_MOP	12	NP
GATCACATCTCAATCT-2L8TX_181211_01_B02	7.33537963377246	-0.424581317369779	mRNA_MOP	Unannotated	Unannotated
TATTGGGCACAACCGC-5L8TX_181211_01_H01	-10.8098363543867	-5.76241257614358	mRNA_MOP	1	L6 CT
GGGAGATTCGAACGCC-4L8TX_181211_01_D02	-1.16538047446004	-5.69008639282449	mRNA_MOP	7	L4/5 IT
CGCTCATTCTAATGCTCGAATTCCCAGGACGT	-6.45031830323926	7.16817137771384	ATAC_MOP	13	CGE
CGGGCATTCTGTGCGG-5L8TX_181211_01_H01	-7.68193813813916	8.74740025573508	mRNA_MOP	16	CGE
CTTACCGCACCGTCGA-5L8TX_181211_01_H01	-3.16254517091504	-1.38581874794229	mRNA_MOP	4	L2/3 IT
TCGAAGTTCTACCTTA-5L8TX_181211_01_H01	-3.17366262925854	-2.60274699157937	mRNA_MOP	4	L2/3 IT
GTGACGCGTATCAAGA-3L8TX_181211_01_C02	11.2714567516924	3.3107180314614	mRNA_MOP	Unannotated	Unannotated
GATCCCTTCTCACGAA-2L8TX_181211_01_B02	9.63135245786914	1.54324409538047	mRNA_MOP	Unannotated	Unannotated
GAGCCTGTCCTTCTGG-2L8TX_181211_01_B02	10.624054942	3.20057770782248	mRNA_MOP	Unannotated	Unannotated
AACCACATCAAGCCCG-5L8TX_181211_01_H01	9.59284499632129	4.24805447631613	mRNA_MOP	Unannotated	Unannotated
AAGAACAAGGTAATCA-4L8TX_181211_01_D02	7.10915473448047	1.69785842471854	mRNA_MOP	Unannotated	Unannotated
TCATACTTCAGTCTTT-2L8TX_181211_01_B02	9.17852214323291	4.57034871154563	mRNA_MOP	Unannotated	Unannotated
TAGACTGGTACGACAG-4L8TX_181211_01_D02	-11.7224092151045	-1.21488454765542	mRNA_MOP	Unannotated	Unannotated
AGGGAGTAGGGCTGAT-3L8TX_181211_01_C02	-4.48626729501477	-6.80782750076516	mRNA_MOP	6	L4/5 IT
GGTGAAGGTTGGCCGT-3L8TX_181211_01_C02	-9.59130665315381	-5.08139326996072	mRNA_MOP	1	L6 CT
ACTTATCCACCCTAGG-4L8TX_181211_01_D02	10.1793442104937	3.71739527755515	mRNA_MOP	Unannotated	Unannotated
CATTCATGTGTCCAAT-4L8TX_181211_01_D02	-0.762494828832061	-6.38648560470804	mRNA_MOP	7	L4/5 IT
TCAGCAACATTCCTCG-3L8TX_181211_01_C02	7.40359691129932	1.72053584628836	mRNA_MOP	Unannotated	Unannotated
ATTTACCCAGCAGTCC-5L8TX_181211_01_H01	8.53862098203906	2.84391233497397	mRNA_MOP	Unannotated	Unannotated
AGCATCAAGCATCGAG-5L8TX_181211_01_H01	-4.06375714792004	-1.49447443908914	mRNA_MOP	4	L2/3 IT
TGCGGGTTCCACTTTA-5L8TX_181211_01_H01	9.07543567167529	3.74575802856223	mRNA_MOP	Unannotated	Unannotated
GTCATGATCTTGGCTC-5L8TX_181211_01_H01	-3.46756860269299	-1.83586719459756	mRNA_MOP	4	L2/3 IT
CTAACCCCAGCATACT-5L8TX_181211_01_H01	10.2775068615557	3.2000858502938	mRNA_MOP	Unannotated	Unannotated
GCCATGGCAGACTGCC-2L8TX_181211_01_B02	-4.7050044204115	-0.619265047972043	mRNA_MOP	Unannotated	Unannotated
TGACTCCTCTAAACGC-1L8TX_181211_01_A02	8.29928306089649	-0.968283681337674	mRNA_MOP	Unannotated	Unannotated
TTGTTGTCACGGTAGA-1L8TX_181211_01_A02	-3.38327785981885	11.3358478265359	mRNA_MOP	8	Pvalb
ACTATTCCAGGTCAAG-2L8TX_181211_01_B02	7.69399264799365	3.46997806602256	mRNA_MOP	Unannotated	Unannotated
AGGATCTAGACATGCG-2L8TX_181211_01_B02	-4.24916335595837	-6.63887503570779	mRNA_MOP	6	L4/5 IT
TCAGGTAGTCTTCTAT-5L8TX_181211_01_H01	7.65857795225391	-0.712006477777799	mRNA_MOP	Unannotated	Unannotated
ACCACAAGTAACGTTC-5L8TX_181211_01_H01	-3.33889123452893	-1.75089314407571	mRNA_MOP	4	L2/3 IT
GTGTAACAGGGTTAGC-5L8TX_181211_01_H01	-4.93382832063428	-2.37695720619424	mRNA_MOP	4	L2/3 IT
TCAGCAACAAAGGATT-2L8TX_181211_01_B02	-1.28913366450063	-6.38895991272195	mRNA_MOP	7	L4/5 IT
ACTGTCCGTCTGATAC-1L8TX_181211_01_A02	-0.481048371922882	-6.1417122167991	mRNA_MOP	Unannotated	Unannotated
TCACATTGTCTGCCTT-2L8TX_181211_01_B02	7.91683009611377	1.07825157218711	mRNA_MOP	Unannotated	Unannotated
CGGACACGTACGGGAT-4L8TX_181211_01_D02	-12.6885366107344	-1.39891412681802	mRNA_MOP	12	NP
AAGTTCGAGTAACCGG-4L8TX_181211_01_D02	6.24604371534595	1.52644989066855	mRNA_MOP	Unannotated	Unannotated
TGCAGGCCACTATCGA-2L8TX_181211_01_B02	7.88622382627734	-1.24959018654092	mRNA_MOP	Unannotated	Unannotated
AAACCCACAATACCCA-3L8TX_181211_01_C02	7.92980197416553	2.62042972617881	mRNA_MOP	Unannotated	Unannotated
GTACAGTAGATCGCCC-5L8TX_181211_01_H01	8.03368953214893	-1.48079326576455	mRNA_MOP	Unannotated	Unannotated
GGGATCCAGATGCTAA-2L8TX_181211_01_B02	9.20083240019092	1.07619241052405	mRNA_MOP	Unannotated	Unannotated
TGATGCAAGCCATTCA-2L8TX_181211_01_B02	-3.59682079805127	-5.95099451965555	mRNA_MOP	6	L4/5 IT
CTCGAGGGTATAGGAT-2L8TX_181211_01_B02	-2.43310960782758	-2.66771486229165	mRNA_MOP	Unannotated	Unannotated
AGTAGCTCATGGGTTT-3L8TX_181211_01_C02	-9.34868809236279	-6.14739849991067	mRNA_MOP	1	L6 CT
GTGACGCGTATAGCTC-1L8TX_181211_01_A02	-4.7094981337904	-1.52645864910348	mRNA_MOP	4	L2/3 IT
ATCGGATTCGGAGCAA-1L8TX_181211_01_A02	-3.13234135164014	-6.86896517700418	mRNA_MOP	7	L4/5 IT
TGATCAGTCGATACTG-1L8TX_181211_01_A02	10.4601593350054	4.09601065688864	mRNA_MOP	Unannotated	Unannotated
TCCGCGAAAGGCAGAAAAGGAGTATATAGCCT	-3.67375489724866	4.78352448516623	ATAC_MOP	Unannotated	Unannotated
ACTACGACATAGTCGT-5L8TX_181211_01_H01	7.49155524717578	-0.783612636988004	mRNA_MOP	Unannotated	Unannotated
CACAGATAGACCTCCG-1L8TX_181211_01_A02	-0.821265381109626	-6.42061713165506	mRNA_MOP	7	L4/5 IT
TGCAGGCCACATTCGA-2L8TX_181211_01_B02	-4.75393220437756	-6.05331376022561	mRNA_MOP	6	L4/5 IT
ACCTGTCCACACCTAA-2L8TX_181211_01_B02	9.37846854673633	3.99197670989768	mRNA_MOP	Unannotated	Unannotated
AGTGACTCACTAGGTT-1L8TX_181211_01_A02	9.64961722837695	4.06191989951865	mRNA_MOP	Unannotated	Unannotated
TCATATCTCTAACGGT-4L8TX_181211_01_D02	-11.3466739322065	-6.95581248230203	mRNA_MOP	1	L6 CT
GACTATGCAAGTCGTT-4L8TX_181211_01_D02	-5.24137398256055	10.1854572015359	mRNA_MOP	10	Sst
AGGTCTATCACAGAGG-5L8TX_181211_01_H01	-3.99338957322827	-0.838981179659207	mRNA_MOP	4	L2/3 IT
TAACCAGCAGCGTAGA-2L8TX_181211_01_B02	-3.06777998460522	-1.44221952385171	mRNA_MOP	4	L2/3 IT
CTGCGAGGTTCTTGCC-5L8TX_181211_01_H01	-10.2877673770308	-6.68621685928567	mRNA_MOP	Unannotated	Unannotated
GAGGGATAGAGAGGGC-3L8TX_181211_01_C02	10.6385116909624	3.96163126998679	mRNA_MOP	Unannotated	Unannotated
GGGCTCAGTCGCGGTT-5L8TX_181211_01_H01	10.4292965267778	3.40815994315879	mRNA_MOP	Unannotated	Unannotated
ATCGTGACACATGACT-2L8TX_181211_01_B02	-3.96009704126111	-4.93548729843362	mRNA_MOP	6	L6 IT
GACCAATTCATTGTTC-2L8TX_181211_01_B02	-1.21812487794152	-6.27432349151834	mRNA_MOP	7	L4/5 IT
TATCTTGTCTGAGAGG-3L8TX_181211_01_C02	9.87654498564014	4.25117489867942	mRNA_MOP	Unannotated	Unannotated
AGCTTCCTCTATCACT-2L8TX_181211_01_B02	4.9423995350481	1.43721148544089	mRNA_MOP	Unannotated	Unannotated
CATTCTATCTGTAACG-4L8TX_181211_01_D02	-10.1518821383833	3.04192993217246	mRNA_MOP	11	L5 PT
AGAGAGCCATTCAGCA-3L8TX_181211_01_C02	10.9112139080645	2.74412891441123	mRNA_MOP	Unannotated	Unannotated
GGGAGTAGTAAGGTCG-1L8TX_181211_01_A02	-9.93005081666699	-4.76899102157815	mRNA_MOP	1	L6 CT
TCAAGCACAATAGGGC-2L8TX_181211_01_B02	-7.92380138887158	8.49753281646506	mRNA_MOP	16	CGE
CCTAACCTCAAGCCCG-3L8TX_181211_01_C02	8.26101592527637	1.98064181381003	mRNA_MOP	Unannotated	Unannotated
GACAGCCAGTAATCCC-1L8TX_181211_01_A02	8.2087135647417	1.99758514934317	mRNA_MOP	Unannotated	Unannotated
CGTAAGTCAGACGCTC-4L8TX_181211_01_D02	-7.76028820527783	8.86546704345481	mRNA_MOP	16	CGE
TCTCGCGCAAGAGGCACCTAGAGTATAGAGGC	-1.51323237670651	-4.94695570892557	ATAC_MOP	Unannotated	Unannotated
CTGGCAGGTCTGTCAA-2L8TX_181211_01_B02	-1.04274539304963	-6.91743615097268	mRNA_MOP	7	L4/5 IT
TCGCAGGGTCCTTAAG-2L8TX_181211_01_B02	10.9949083660723	3.78988787704245	mRNA_MOP	Unannotated	Unannotated
CGTCAAATCGATTGAC-3L8TX_181211_01_C02	-5.68407770646802	-0.611803559725125	mRNA_MOP	4	L2/3 IT
GACAGCCCACCGCTGA-5L8TX_181211_01_H01	-0.470998134744079	-6.57965853637918	mRNA_MOP	7	L4/5 IT
CCATAAGCAATACAGA-1L8TX_181211_01_A02	-10.4417972232222	2.40968820625083	mRNA_MOP	11	L5 PT
GCTGAATAGGCATCTT-5L8TX_181211_01_H01	-3.09789582742444	-3.08785489029153	mRNA_MOP	Unannotated	Unannotated
ATGTCCCAGTCAATCC-3L8TX_181211_01_C02	9.93971351133594	4.37741229110495	mRNA_MOP	Unannotated	Unannotated
CTCAATTCACCGTCTT-4L8TX_181211_01_D02	-10.2330712939619	-4.24082615799173	mRNA_MOP	1	L6 CT
ATGCGATCATGATCTG-5L8TX_181211_01_H01	-1.11209597839108	-4.27870562500223	mRNA_MOP	2	L4/5 IT
ATTTCTGTCAAATGCC-1L8TX_181211_01_A02	10.8608904217363	3.2921039777352	mRNA_MOP	Unannotated	Unannotated
CGCTCATTGCAACCTAAACGAACGCCTATCCT	-4.72375055803052	4.41385552459494	ATAC_MOP	15	Oligo
GTAACCATCCTTGGAA-5L8TX_181211_01_H01	6.82066157804736	1.97103426032798	mRNA_MOP	Unannotated	Unannotated
TTAGTCTCATTCACCC-3L8TX_181211_01_C02	6.79276517378101	-0.585429696504911	mRNA_MOP	Unannotated	Unannotated
CCCGGAACAAATGCTC-4L8TX_181211_01_D02	11.383856806624	2.82989475303427	mRNA_MOP	Unannotated	Unannotated
CTCATGCAGGTATTGA-3L8TX_181211_01_C02	-12.2575969363569	-0.489278463785489	mRNA_MOP	12	NP
CTTCCTTTCCTAGCCT-2L8TX_181211_01_B02	8.57689956175098	1.97799930148856	mRNA_MOP	Unannotated	Unannotated
TCCTCCCGTCCTGTTC-4L8TX_181211_01_D02	7.61401847349414	0.499601812894503	mRNA_MOP	Unannotated	Unannotated
GTAAGTCAGCTGACAG-2L8TX_181211_01_B02	9.9784422253252	4.51475617461936	mRNA_MOP	Unannotated	Unannotated
TCATTCAGTACCTATG-3L8TX_181211_01_C02	7.7723875378252	3.68806621604697	mRNA_MOP	Unannotated	Unannotated
CAGTTCCTCCTTTAGT-4L8TX_181211_01_D02	-7.31591125978223	7.11657330566184	mRNA_MOP	13	CGE
CTGTGAAGTAGGAGTC-2L8TX_181211_01_B02	6.94115308271655	-1.68112757629617	mRNA_MOP	Unannotated	Unannotated
CCTCAGTTCCGGTTCT-5L8TX_181211_01_H01	-3.92110058320752	-1.04112246460183	mRNA_MOP	4	L2/3 IT
GATAGAAAGAGTCTTC-1L8TX_181211_01_A02	7.08179763304004	0.242959079659591	mRNA_MOP	Unannotated	Unannotated
GTGGAAGGTCCACGCA-2L8TX_181211_01_B02	-9.93473431123486	2.53369376235739	mRNA_MOP	11	L5 PT
CTCCGATCATGCACTA-1L8TX_181211_01_A02	-3.06758829606763	4.49452206664817	mRNA_MOP	23	Macrophage
GCTGCAGTCTTGAACG-1L8TX_181211_01_A02	-1.34416907681218	-4.48752310699685	mRNA_MOP	2	L4/5 IT
CATCCCATCTGTCCCA-4L8TX_181211_01_D02	-4.92733952058545	9.94515034728781	mRNA_MOP	10	Sst
GTGAGTTCAATCGTCA-1L8TX_181211_01_A02	4.49112895475635	1.73932549529807	mRNA_MOP	Unannotated	Unannotated
AGCGATAGCGTATAGAGGATACTAGTACTGAC	-2.90013977540723	0.136466735835234	ATAC_MOP	9	L2/3 IT
TACTTACAGAACTCCT-1L8TX_181211_01_A02	7.15158942686328	-1.49673881954416	mRNA_MOP	Unannotated	Unannotated
ATGGGTTCAACGGTAG-5L8TX_181211_01_H01	-0.372089293134124	-4.18599560684427	mRNA_MOP	2	L4/5 IT
CAATCGACACATATCG-3L8TX_181211_01_C02	-2.2873208190321	-3.93182042068704	mRNA_MOP	2	L4/5 IT
CGTAAGTCAACACGAG-5L8TX_181211_01_H01	10.7437582348467	2.34622976356284	mRNA_MOP	Unannotated	Unannotated
ATTCCATGTACGACAG-4L8TX_181211_01_D02	8.90974238859424	1.38950035148398	mRNA_MOP	Unannotated	Unannotated
TCATATCAGCAGCCTC-5L8TX_181211_01_H01	-5.01664396775952	9.97281643920676	mRNA_MOP	10	Sst
TTTCAGTCATAGTCAC-3L8TX_181211_01_C02	-5.53445908082715	-0.7534265202926	mRNA_MOP	4	L2/3 IT
CGGCTATGTAAGGCGAAAGGCTATCAGGACGT	-2.5267338420271	-5.35273220962747	ATAC_MOP	7	L4/5 IT
AGCGTATTCGCTGACG-1L8TX_181211_01_A02	5.35209849821338	1.28978571468131	mRNA_MOP	Unannotated	Unannotated
TAGGTACTCCCATAGA-4L8TX_181211_01_D02	9.84103396879443	3.95320555740134	mRNA_MOP	Unannotated	Unannotated
TAGGTACGTTGACTGT-3L8TX_181211_01_C02	-2.85456201089612	9.69656369262473	mRNA_MOP	8	Pvalb
ATTACTCGCGTATAGATAAGATCCCCTATCCT	-1.18085731221429	4.69304511123435	ATAC_MOP	17	Astro
AGGTTGTAGGGCTAAC-2L8TX_181211_01_B02	10.2104521130205	2.94331666999594	mRNA_MOP	Unannotated	Unannotated
GAATTCGTCGCTTGATTTGGAAGTTAATCTTA	-0.744690191280754	-4.23231509155496	ATAC_MOP	2	L4/5 IT
CATGAGTAGAAGCGGG-2L8TX_181211_01_B02	-9.06815048707715	-4.25450661606058	mRNA_MOP	18	L6b
GAATCACCATATGGCT-2L8TX_181211_01_B02	-10.292409863603	-4.51753952926858	mRNA_MOP	1	L6 CT
CGACAGCCAGGCCCTA-4L8TX_181211_01_D02	7.40151027189502	1.40210375362174	mRNA_MOP	Unannotated	Unannotated
ACACTGAAGGTTCTAC-3L8TX_181211_01_C02	-1.50884011043301	-6.36409619278177	mRNA_MOP	7	L4/5 IT
CATACTTGTCAGTCGC-4L8TX_181211_01_D02	-1.7503272558569	-4.28121664947732	mRNA_MOP	2	L4/5 IT
TCTCACGCAACGTATC-3L8TX_181211_01_C02	10.6297293041826	3.49744031005637	mRNA_MOP	Unannotated	Unannotated
CCTACGTTCGGATTAC-5L8TX_181211_01_H01	-7.8723878527998	8.60764500671164	mRNA_MOP	Unannotated	Unannotated
GGTGAAGAGGTCGACA-4L8TX_181211_01_D02	-2.63145443452588	10.3115119653298	mRNA_MOP	Unannotated	Unannotated
ATACCTTCAAGATGTA-4L8TX_181211_01_D02	5.43034795271167	1.36490425639884	mRNA_MOP	Unannotated	Unannotated
TCCGCGAAGTCTACCATTGGAAGTGGCTCTGA	-0.676814373862655	-2.89891150421365	ATAC_MOP	2	L4/5 IT
TCGCTTGCATCTTCGC-4L8TX_181211_01_D02	-10.1808728839277	-6.78292897171243	mRNA_MOP	1	L6 CT
TAGAGTCCACTAGGTT-2L8TX_181211_01_B02	10.6778059338213	3.02675578170554	mRNA_MOP	Unannotated	Unannotated
TAATGCGCCAGAACTGTTCATCCATATAGCCT	-3.35123917115918	-5.83743098205789	ATAC_MOP	7	L4/5 IT
CATCCCAAGTCTCTGA-3L8TX_181211_01_C02	-10.2319621707319	-4.83492281860574	mRNA_MOP	1	L6 CT
TCTTAGTGTCATTGCA-5L8TX_181211_01_H01	-3.30496450914136	-6.09457543319925	mRNA_MOP	6	L4/5 IT
TCCGCGAAGAACGGTAATAGCCTTATAGAGGC	-3.22538157953015	-5.53958180374368	ATAC_MOP	Unannotated	Unannotated
ATTCCTAAGTGAGTTA-1L8TX_181211_01_A02	-11.4209947253584	-6.75132182068094	mRNA_MOP	1	L6 CT
CTATCTAAGGCCTGCT-1L8TX_181211_01_A02	-2.44227513326398	-3.26270177788003	mRNA_MOP	Unannotated	Unannotated
CTAGACATCCACGAAT-5L8TX_181211_01_H01	9.50087550627002	3.85320636802451	mRNA_MOP	Unannotated	Unannotated
ATTCAGAACGCTTGATAAGAGATGATAGAGGC	-1.04793835831872	-0.348000614111264	ATAC_MOP	Unannotated	Unannotated
GTGCTTCAGTCTTCGA-2L8TX_181211_01_B02	-7.77224060548535	8.84409329467551	mRNA_MOP	16	CGE
GGCTGTGTCTGAATCG-3L8TX_181211_01_C02	9.27994159208545	3.7636239247872	mRNA_MOP	Unannotated	Unannotated
GATTCGAGTTCGTTCC-2L8TX_181211_01_B02	-3.84942337526074	-6.37124541229471	mRNA_MOP	6	L4/5 IT
AATAGAGGTTGCCGCA-1L8TX_181211_01_A02	-11.0052013064741	-7.19652846283182	mRNA_MOP	Unannotated	Unannotated
AGTCATGGTCTGTGTA-3L8TX_181211_01_C02	10.9620952938677	3.70850846343772	mRNA_MOP	Unannotated	Unannotated
CTCAATTCAGGGCTTC-5L8TX_181211_01_H01	-0.999510783982189	-2.73795392936929	mRNA_MOP	2	L4/5 IT
AGAAGCGTCGCACGAC-2L8TX_181211_01_B02	-5.20818087114087	-1.19811168140634	mRNA_MOP	4	L2/3 IT
CGGCTATGCTCTGGTATTCTAGCTCCTATCCT	-9.38623329652539	2.31395408683554	ATAC_MOP	11	L5 PT
ACCTGAACAAGAGGCT-3L8TX_181211_01_C02	8.14012340055713	2.40895006232993	mRNA_MOP	Unannotated	Unannotated
CGGCTATGCAGAACTGTAAGATCCGTACTGAC	-3.373334851396	9.37128922515647	ATAC_MOP	8	Pvalb
AACCTGAGTACTCAAC-3L8TX_181211_01_C02	10.0498705242754	3.05211612754599	mRNA_MOP	Unannotated	Unannotated
TCCTCCCTCTGCGGCA-3L8TX_181211_01_C02	-7.31376978410474	7.32521483474509	mRNA_MOP	16	CGE
GGAAGTGGTAGTCGTT-1L8TX_181211_01_A02	-4.34018107904187	-6.58369210190042	mRNA_MOP	6	L4/5 IT
TCGTAGATCCTGCTAC-3L8TX_181211_01_C02	-1.58598789228192	-2.6089768690513	mRNA_MOP	2	L4/5 IT
CTTCTCTAGACCACGA-1L8TX_181211_01_A02	-10.5947761203169	-5.68587401336892	mRNA_MOP	1	L6 CT
TACAACGCAAATGGAT-1L8TX_181211_01_A02	-4.6745564605116	9.633992167051	mRNA_MOP	10	Sst
GACTATGTCATGCAGT-3L8TX_181211_01_C02	8.16705420957813	2.46883818679587	mRNA_MOP	Unannotated	Unannotated
GCGATCGCACTGTGAT-5L8TX_181211_01_H01	-1.05768473846904	-4.50961831039651	mRNA_MOP	2	L4/5 IT
GGTTAACAGGAGACCT-2L8TX_181211_01_B02	-7.16094585908643	6.65723702483908	mRNA_MOP	13	CGE
TCCTCTTAGTGGTTAA-5L8TX_181211_01_H01	8.59093574033984	2.94297239356772	mRNA_MOP	Unannotated	Unannotated
TCAGGGCCACCCAATA-5L8TX_181211_01_H01	7.53463080869922	2.92087027602927	mRNA_MOP	Unannotated	Unannotated
CTGTCGTAGACAACTA-2L8TX_181211_01_B02	8.98715404020557	3.71052262359397	mRNA_MOP	Unannotated	Unannotated
CATCAAGGTACGTGTT-2L8TX_181211_01_B02	-3.4072999621748	9.72643086486594	mRNA_MOP	8	Pvalb
GTCACGGGTATGGTAA-1L8TX_181211_01_A02	-5.50254198564282	-1.60421100086435	mRNA_MOP	4	L2/3 IT
GTCATTTAGCAAATGT-1L8TX_181211_01_A02	-2.3549683953642	-2.15923192924722	mRNA_MOP	2	L4/5 IT
TTGCTGCAGGTCATCT-3L8TX_181211_01_C02	10.8193827007891	2.77372452789084	mRNA_MOP	Unannotated	Unannotated
TAATGCGCTCCTGAGCTCTCTCCGCCTATCCT	-1.74986794246426	-5.54626706070169	ATAC_MOP	7	L4/5 IT
GCTGAATAGTGTACAA-1L8TX_181211_01_A02	-1.91017958177319	-2.83641078895791	mRNA_MOP	2	L4/5 IT
CGATGCGAGCATGGGT-2L8TX_181211_01_B02	-3.11711331857434	11.6003856378152	mRNA_MOP	8	Pvalb
GCCCGAAGTACGGTTT-3L8TX_181211_01_C02	9.84574321256885	3.31794139915244	mRNA_MOP	Unannotated	Unannotated
CTTCCGAAGGCCTTGC-4L8TX_181211_01_D02	10.3954115246416	3.76722166114585	mRNA_MOP	Unannotated	Unannotated
CACATGAAGCCGAACA-1L8TX_181211_01_A02	8.70687011228809	3.64347192817465	mRNA_MOP	Unannotated	Unannotated
TCCCATGTCTTCTCAA-2L8TX_181211_01_B02	7.51203540312061	-0.0371188802169163	mRNA_MOP	Unannotated	Unannotated
GTCGTTCGTTGACTGT-3L8TX_181211_01_C02	-3.1296436454176	-5.82880738205179	mRNA_MOP	6	L4/5 IT
GAAACCTGTGTCTTAG-3L8TX_181211_01_C02	8.57960799680957	2.60575816207663	mRNA_MOP	Unannotated	Unannotated
TACACCCCAGCGATTT-3L8TX_181211_01_C02	10.4071655605913	2.95840236717002	mRNA_MOP	Unannotated	Unannotated
GATCATGAGTCTCGTA-4L8TX_181211_01_D02	7.73562243925342	2.20065817409293	mRNA_MOP	Unannotated	Unannotated
ACACCAATCAACTTTC-1L8TX_181211_01_A02	6.88835719572315	-1.00606027073129	mRNA_MOP	Unannotated	Unannotated
AACAAGAAGTCATCGT-1L8TX_181211_01_A02	10.2269335125566	2.25932499938742	mRNA_MOP	Unannotated	Unannotated
TCCATGCTCAGCTTGA-5L8TX_181211_01_H01	10.056768450606	3.21325966888205	mRNA_MOP	Unannotated	Unannotated
ATCTCTATCGGTGTTA-2L8TX_181211_01_B02	-9.17642303956738	-4.14242031997903	mRNA_MOP	18	L6b
CCAAGCGCACCAGCTG-3L8TX_181211_01_C02	10.1752071713091	4.44109580093161	mRNA_MOP	Unannotated	Unannotated
TAACCAGTCGATGGAG-1L8TX_181211_01_A02	10.1227627133013	2.23041328960196	mRNA_MOP	Unannotated	Unannotated
CACATGACATATCTGG-1L8TX_181211_01_A02	10.8321295117021	3.58017179542319	mRNA_MOP	Unannotated	Unannotated
CACAGATTCACAATGC-1L8TX_181211_01_A02	9.76980021940479	4.29027649932639	mRNA_MOP	Unannotated	Unannotated
TCTACATCACGGCCAT-1L8TX_181211_01_A02	6.49118712888965	-0.325843123857816	mRNA_MOP	Unannotated	Unannotated
GTGTGGCAGTCTAGAA-1L8TX_181211_01_A02	7.40837672697315	-1.5647771639274	mRNA_MOP	Unannotated	Unannotated
TAATGCGCGTCTACCAGAAGTATGAGGCGAAG	-9.4331960345625	-6.56276705688699	ATAC_MOP	Unannotated	Unannotated
CTAACCCCATTGAGCT-1L8TX_181211_01_A02	10.6080332134844	2.15676531368033	mRNA_MOP	Unannotated	Unannotated
AGCATCAGTTACCCAA-3L8TX_181211_01_C02	-5.17069670213452	-5.06762030548318	mRNA_MOP	6	L6 IT
TAGACTGGTTTGATCG-3L8TX_181211_01_C02	8.22900966154346	3.41347620063559	mRNA_MOP	Unannotated	Unannotated
AACAGGGGTTTCGATG-1L8TX_181211_01_A02	-2.45795413507214	-3.54324701256021	mRNA_MOP	2	L2/3 IT
CGGCTATGCGAGGCTGTTCTAGCTCAGGACGT	-9.09916111482373	-6.09956171936258	ATAC_MOP	1	L6 CT
GGGCCATGTTCGGGTC-1L8TX_181211_01_A02	10.1765613888384	3.02166721397177	mRNA_MOP	Unannotated	Unannotated
CCACTTGAGTAGCCAG-5L8TX_181211_01_H01	10.6283855770708	2.27457210593955	mRNA_MOP	Unannotated	Unannotated
TCCGGAGACCTAAGACTTATGCGACAGGACGT	-0.965267854091437	-2.92833712524637	ATAC_MOP	Unannotated	Unannotated
TTTAGTCGTATCTCTT-1L8TX_181211_01_A02	6.48736861692676	-0.582125155393918	mRNA_MOP	Unannotated	Unannotated
AACCACATCTGCTTTA-3L8TX_181211_01_C02	6.85886672483691	2.83274457031027	mRNA_MOP	Unannotated	Unannotated
CGGCAGTAGCGGTAAC-5L8TX_181211_01_H01	-12.6765231753706	-1.55708113140329	mRNA_MOP	12	NP
GAATTCGTCAAGTTCATGCCTTACATAGAGGC	-3.55581876291028	9.44999787383811	ATAC_MOP	Unannotated	Unannotated
AGCGATTCACACACGC-1L8TX_181211_01_A02	-4.26290318025342	-6.53214886612161	mRNA_MOP	6	L4/5 IT
CACTAAGGTATACGGG-2L8TX_181211_01_B02	6.89188340650806	0.109421403939883	mRNA_MOP	Unannotated	Unannotated
CCCTAACGTTTACTTC-1L8TX_181211_01_A02	7.80145934568652	2.66128847175376	mRNA_MOP	Unannotated	Unannotated
GACTCAAAGATCCGAG-1L8TX_181211_01_A02	-4.49158402932873	-1.88236811584695	mRNA_MOP	4	L2/3 IT
GCCAGTGCAGTAGATA-3L8TX_181211_01_C02	9.20182708250293	1.15471908622519	mRNA_MOP	Unannotated	Unannotated
AGAACAATCAGATTGC-4L8TX_181211_01_D02	-9.59065052522412	-7.24675991958841	mRNA_MOP	1	L6 CT
CTTCAATAGTGCACCC-3L8TX_181211_01_C02	8.74561503874072	2.33689209991233	mRNA_MOP	Unannotated	Unannotated
CCTCACAAGTAAGAGG-5L8TX_181211_01_H01	-9.05408569825879	-4.1024694723533	mRNA_MOP	18	L6 CT
ATCGTCCAGCCACCGT-5L8TX_181211_01_H01	8.45477679716357	3.46111127906577	mRNA_MOP	Unannotated	Unannotated
TACCTCGTCGAACTCA-3L8TX_181211_01_C02	-0.651876654755981	-6.38178303665384	mRNA_MOP	7	L4/5 IT
ACCATTTTCAAGAATG-4L8TX_181211_01_D02	-5.70816465867749	-1.69705489105447	mRNA_MOP	4	L2/3 IT
TAATGCGCCAAGTTCAGGATACTACAGGACGT	-3.10695930970898	0.315093876655261	ATAC_MOP	9	L2/3 IT
CTTCCGAGTAACAGGC-2L8TX_181211_01_B02	9.7593727444292	2.69298264556662	mRNA_MOP	Unannotated	Unannotated
TTCCAATCACGTAGTT-4L8TX_181211_01_D02	-12.2959661151289	-0.572517840330442	mRNA_MOP	Unannotated	Unannotated
TAGACCAGTGAGACCA-4L8TX_181211_01_D02	10.3490515087725	3.38957187705771	mRNA_MOP	Unannotated	Unannotated
GGGCTCACACAGAGCA-5L8TX_181211_01_H01	-10.0454969073652	-5.49742892212137	mRNA_MOP	Unannotated	Unannotated
CGAAGTTAGTTCAACC-3L8TX_181211_01_C02	-5.3074373866438	9.32765671783225	mRNA_MOP	10	Sst
ATTACTCGGAACGGTACGAATTCCCAGGACGT	-0.894460011553676	-2.86201432174905	ATAC_MOP	2	L4/5 IT
CTAGACACAAGAGTAT-5L8TX_181211_01_H01	9.35651114927539	4.47043606811301	mRNA_MOP	Unannotated	Unannotated
TTTAGTCGTAACGTTC-5L8TX_181211_01_H01	-0.592699554097564	-4.06568911499246	mRNA_MOP	2	L4/5 IT
CTCCCTCTCTGGTGGC-2L8TX_181211_01_B02	-9.24220749391309	-2.87063100761636	mRNA_MOP	Unannotated	Unannotated
CTTGATTCACTAGAGG-1L8TX_181211_01_A02	10.2352991436602	2.56692549758689	mRNA_MOP	Unannotated	Unannotated
GATCATGAGCAGCACA-5L8TX_181211_01_H01	7.35594943510303	1.43857988887564	mRNA_MOP	Unannotated	Unannotated
CGCTCATTGAATTACGATAGCCTTCCTATCCT	-0.620579567086608	-4.40491249984964	ATAC_MOP	2	L4/5 IT
CTGAAGCTGAATTACGTTCATCCAGTACTGAC	-0.195852961671264	-3.3732042593406	ATAC_MOP	2	L4/5 IT
AGTAGCTCATCTTCGC-5L8TX_181211_01_H01	-1.31512307776204	-6.6181583685325	mRNA_MOP	7	L4/5 IT
ACTGCAACATCAACCA-5L8TX_181211_01_H01	-9.55357929719678	-4.03499033874734	mRNA_MOP	1	L6 CT
GCCAGCAGTGACTGAG-1L8TX_181211_01_A02	9.35949996458301	4.4083103852822	mRNA_MOP	Unannotated	Unannotated
GCGGATCCAGCTGTAT-5L8TX_181211_01_H01	-10.4226541186689	-7.04639056152566	mRNA_MOP	1	L6 CT
ACAGAAACACGCTGTG-2L8TX_181211_01_B02	8.72761538969287	1.02203908735053	mRNA_MOP	Unannotated	Unannotated
ATTCAGAAGTCATGAAAGGATAACCCTATCCT	-3.79706307901135	10.088392229612	ATAC_MOP	8	Pvalb
AACCATGTCAGCATTG-2L8TX_181211_01_B02	6.51297954069385	1.70502409511344	mRNA_MOP	Unannotated	Unannotated
GGAGGTATCATTCCTA-1L8TX_181211_01_A02	-0.562454965245636	-2.6164002699302	mRNA_MOP	2	L4/5 IT
TCCACCAGTGCCTTCT-3L8TX_181211_01_C02	10.7645569180132	2.37982890182273	mRNA_MOP	Unannotated	Unannotated
GGTTAACAGACGTCCC-3L8TX_181211_01_C02	-3.16952797425977	11.7381429391457	mRNA_MOP	8	Pvalb
CTACCCACAGTCTGGC-5L8TX_181211_01_H01	8.19037631498584	1.45573947006003	mRNA_MOP	Unannotated	Unannotated
CAATGACGTCGCATGC-5L8TX_181211_01_H01	-4.65169283403149	9.48119828277365	mRNA_MOP	10	Sst
CCCAACTGTAACCAGG-5L8TX_181211_01_H01	8.30501845823535	2.81431004577414	mRNA_MOP	Unannotated	Unannotated
CAGTTAGGTCGCTTAA-3L8TX_181211_01_C02	7.12844756590137	2.2802004533364	mRNA_MOP	Unannotated	Unannotated
CCTTCAGTCGTCCTCA-2L8TX_181211_01_B02	-5.08027502549878	-4.68464472717508	mRNA_MOP	6	L6 IT
GCATCTCTCGAGAGAC-4L8TX_181211_01_D02	-3.81676503671399	-1.10758998817666	mRNA_MOP	4	L2/3 IT
TTTGGAGGTAGCGCTC-3L8TX_181211_01_C02	-0.700688805711181	-6.52808478302225	mRNA_MOP	7	L4/5 IT
CAACAACAGGAGCTGT-1L8TX_181211_01_A02	-3.96654459489575	-2.9898739141868	mRNA_MOP	4	L2/3 IT
GAATCGTAGGCATCGA-4L8TX_181211_01_D02	-2.60277947438946	-3.4101333898948	mRNA_MOP	2	L4/5 IT
TCCGATCGTTGCTCGG-3L8TX_181211_01_C02	-0.40381553424588	-3.4939592165397	mRNA_MOP	2	L4/5 IT
TCTATACTCAGACAAA-5L8TX_181211_01_H01	-0.525445666444213	-4.74421599334939	mRNA_MOP	2	L4/5 IT
TTTATGCTCGTCAAAC-4L8TX_181211_01_D02	-9.85448643220654	-7.45431092209085	mRNA_MOP	1	L6 CT
ATGGGTTCAAGAGAGA-3L8TX_181211_01_C02	5.21710828291187	1.28114029937522	mRNA_MOP	Unannotated	Unannotated
ATGGAGGAGTTCACTG-3L8TX_181211_01_C02	-8.96170135987988	-6.94641497558816	mRNA_MOP	1	L6 CT
GACTTCCTCTCGGCTT-3L8TX_181211_01_C02	-1.79883941663495	-4.18081953949197	mRNA_MOP	2	L4/5 IT
TCCGGAGACGCTTGATTAAGATCCATAGAGGC	-11.0945748950361	-1.00443282551034	ATAC_MOP	12	NP
GTTTACTTCACACCGG-1L8TX_181211_01_A02	8.37666896330127	-0.949278263513883	mRNA_MOP	Unannotated	Unannotated
CGCTCATTACTGAGCGTATCCTCTCCTATCCT	-0.985721659195335	-2.29955795234903	ATAC_MOP	2	L4/5 IT
GACACGCCAAGTGGTG-2L8TX_181211_01_B02	7.42142203794727	-0.209361402456601	mRNA_MOP	Unannotated	Unannotated
GAATAGACATTAAGCC-5L8TX_181211_01_H01	-11.5978011752485	-6.45952418274148	mRNA_MOP	1	L6 CT
AAAGAACTCGCAGATT-4L8TX_181211_01_D02	7.31011966215381	-1.75932827419504	mRNA_MOP	Unannotated	Unannotated
GATTGGTAGCCTCACG-4L8TX_181211_01_D02	-8.84407469285718	-6.63399937576516	mRNA_MOP	1	L6 CT
GAGATTCCACGTTCGATTACGACCTATAGCCT	-1.45926141394368	-0.29504588073953	ATAC_MOP	Unannotated	Unannotated
CAATTTCCAGGACGAT-5L8TX_181211_01_H01	6.95876649366626	-0.699481634561856	mRNA_MOP	Unannotated	Unannotated
TCACGCTGTTGTTGAC-4L8TX_181211_01_D02	-10.5173511172651	2.28728076987998	mRNA_MOP	11	L5 PT
TGGTACACACTTGAGT-5L8TX_181211_01_H01	6.42413524137744	1.70793232494132	mRNA_MOP	Unannotated	Unannotated
TTGACCCAGCCTCTCT-2L8TX_181211_01_B02	-7.10445257676831	6.61795088821189	mRNA_MOP	13	CGE
TGACCCTGTTTGTTGG-3L8TX_181211_01_C02	-2.19108077539197	-6.16900828308328	mRNA_MOP	7	L4/5 IT
TAACGACCATCAGCTA-5L8TX_181211_01_H01	8.14045337187061	4.10407373481528	mRNA_MOP	Unannotated	Unannotated
GTGCAGCAGCCGAATG-2L8TX_181211_01_B02	-2.40931316865674	-3.97896531051858	mRNA_MOP	2	L4/5 IT
CCTCTCCCAGATACTC-4L8TX_181211_01_D02	-4.8830468322157	-1.69082465595468	mRNA_MOP	4	L2/3 IT
GCCAGGTGTCATCGGC-4L8TX_181211_01_D02	7.19090465055713	-1.92167475647195	mRNA_MOP	Unannotated	Unannotated
ATACTTCCAGCGTTGC-3L8TX_181211_01_C02	7.40222171293506	-0.173667816583951	mRNA_MOP	Unannotated	Unannotated
CTGAGCGAGCACTGGA-5L8TX_181211_01_H01	-11.2742423678755	-6.6736741346763	mRNA_MOP	1	L6 CT
CTAGGTACATCAGCTA-1L8TX_181211_01_A02	7.21097377287158	-1.23312714523538	mRNA_MOP	Unannotated	Unannotated
TCAATCTAGGGCAGGA-1L8TX_181211_01_A02	-11.3043718005537	-6.51728585190042	mRNA_MOP	1	L6 CT
CCCTCAATCTGGCCAG-3L8TX_181211_01_C02	9.92174819456348	1.96944055133597	mRNA_MOP	Unannotated	Unannotated
AGCGATAGATGCGCAGTATCCTCTATAGAGGC	-1.26816358817807	4.59018179946677	ATAC_MOP	17	Astro
ATCCTATAGGATTCCT-2L8TX_181211_01_B02	-3.93181392205945	-1.27268960899576	mRNA_MOP	Unannotated	Unannotated
ATGAAAGGTCTCAAGT-1L8TX_181211_01_A02	-1.4480957950472	-6.00035765594705	mRNA_MOP	7	L4/5 IT
TACGTCCTCAGCAATC-1L8TX_181211_01_A02	-10.9483470584272	-7.37809374756082	mRNA_MOP	1	L6 CT
CACAGGCTCTTGCAGA-4L8TX_181211_01_D02	-10.4128026629805	-5.89704945511087	mRNA_MOP	1	L6 CT
TATCCTAGTACAAACA-4L8TX_181211_01_D02	-10.1261396075605	-4.66147377914651	mRNA_MOP	1	L6 CT
GTCGAATGTCGCACAC-1L8TX_181211_01_A02	-4.96652409089795	-6.14460661834939	mRNA_MOP	6	L6 IT
GAGATTCCACGAATCTAATGACGTCCTATCCT	-0.453738834988983	-3.3807304186271	ATAC_MOP	2	L4/5 IT
TTGCTGCTCTTTGATC-1L8TX_181211_01_A02	11.4121332501055	2.49464866691367	mRNA_MOP	Unannotated	Unannotated
TAACTTCAGTCGAATA-5L8TX_181211_01_H01	-7.1707858706831	8.27975270324485	mRNA_MOP	16	CGE
AGCGATAGTATGGTCGTTGGAAGTAGGCGAAG	-4.36511417878857	4.27762982421652	ATAC_MOP	Unannotated	Unannotated
TAATGCGCTAGGCATGAAGGAGTAATAGAGGC	-4.21036693109265	4.66488978439109	ATAC_MOP	15	Oligo
GTCCACTCAGTGTGGA-1L8TX_181211_01_A02	5.50756886945972	1.39809701019065	mRNA_MOP	Unannotated	Unannotated
AGACCCGTCCTCTCGA-5L8TX_181211_01_H01	6.74704411970386	1.46376785808341	mRNA_MOP	Unannotated	Unannotated
CTACCCATCTGAATCG-3L8TX_181211_01_C02	-11.2837104464888	-6.67455819076761	mRNA_MOP	1	L6 CT
CTATCCGAGCTCCGAC-2L8TX_181211_01_B02	-0.460916962754638	-4.16440489715799	mRNA_MOP	2	L4/5 IT
CGCTCATTCCTAAGACGTAAGGAGGGCTCTGA	-2.00145038617841	-5.50610211319192	ATAC_MOP	7	L4/5 IT
TCCAGAATCATTCCTA-2L8TX_181211_01_B02	8.74885657774219	3.74625870757834	mRNA_MOP	Unannotated	Unannotated
GTTCATTCAGTCAACT-3L8TX_181211_01_C02	-0.841407861840637	-4.75915625519021	mRNA_MOP	2	L4/5 IT
GATTGGTCAATCTGCA-3L8TX_181211_01_C02	-10.5983895923018	-6.48954728073343	mRNA_MOP	1	L6 CT
ATTTCTGGTGGATTTC-1L8TX_181211_01_A02	9.77816775785693	2.5198769288613	mRNA_MOP	Unannotated	Unannotated
GAGTTGTGTCGTTTCC-4L8TX_181211_01_D02	10.8081245754839	3.74197480254904	mRNA_MOP	Unannotated	Unannotated
GTGGAGACACTAACGT-4L8TX_181211_01_D02	-9.8723354007124	-5.87027504867776	mRNA_MOP	1	L6 CT
GAGATTCCGCGTAGTAGAGCCTTAAGGCGAAG	-1.51292922748318	0.161777401204268	ATAC_MOP	14	L6 CT
TCCTTCTAGCCGAACA-1L8TX_181211_01_A02	7.92701152311572	-0.943306116525968	mRNA_MOP	Unannotated	Unannotated
TACTGCCAGTTTCGAC-2L8TX_181211_01_B02	10.5379219387651	3.00979826026694	mRNA_MOP	Unannotated	Unannotated
TTCCTAAAGATAACGT-2L8TX_181211_01_B02	9.33999923216113	2.07131681018607	mRNA_MOP	Unannotated	Unannotated
TAATCTCAGTACAACA-1L8TX_181211_01_A02	10.345788988936	3.40113994651572	mRNA_MOP	Unannotated	Unannotated
GATTGGTAGGCTCCCA-4L8TX_181211_01_D02	6.89615396009692	0.210158068548004	mRNA_MOP	Unannotated	Unannotated
TCATATCAGCCACAAG-1L8TX_181211_01_A02	8.41211322294482	-1.00565269417032	mRNA_MOP	Unannotated	Unannotated
AGATCCAGTAATGCTC-1L8TX_181211_01_A02	7.04026893125781	1.63473126464621	mRNA_MOP	Unannotated	Unannotated
CCACACTGTTGCGGCT-3L8TX_181211_01_C02	-11.1552400256514	-6.54448988861307	mRNA_MOP	Unannotated	Unannotated
CTCCCAAAGCCTCAGC-3L8TX_181211_01_C02	7.00913480268726	0.384559066827456	mRNA_MOP	Unannotated	Unannotated
ACTGATGAGCGGGTAT-1L8TX_181211_01_A02	6.75005820738086	-1.40036752647622	mRNA_MOP	Unannotated	Unannotated
CTTTCAAGTACCTAAC-2L8TX_181211_01_B02	-5.07450338853589	-0.267200438444455	mRNA_MOP	4	L2/3 IT
ACCAAACCAGAAATCA-3L8TX_181211_01_C02	-4.94793650163403	-4.55158284134134	mRNA_MOP	6	L6 IT
TTAATCCGTGTCACAT-3L8TX_181211_01_C02	8.53477767454395	3.27672335677878	mRNA_MOP	Unannotated	Unannotated
ATTATCCTCTTCGGAA-5L8TX_181211_01_H01	-10.5651092196821	2.54613062911765	mRNA_MOP	11	L5 PT
GATGTTGCACGGATCC-3L8TX_181211_01_C02	11.5026531551958	2.77488205009238	mRNA_MOP	Unannotated	Unannotated
TCATGTTTCTGCGTCT-4L8TX_181211_01_D02	-2.56968673719159	-1.70376697010263	mRNA_MOP	4	L2/3 IT
TCGGGCACAGAGAATT-3L8TX_181211_01_C02	-9.67378899110547	-6.77530529922708	mRNA_MOP	1	L6 CT
CTGAAGCTAACCAGGTAATGACGTTATAGCCT	-1.1970761085867	4.94963070922629	ATAC_MOP	17	Astro
TCAGTTTTCCCTTCCC-5L8TX_181211_01_H01	7.77337268339404	3.47027799659506	mRNA_MOP	Unannotated	Unannotated
ATGGTTGTCCGAGATT-2L8TX_181211_01_B02	6.94375947462329	0.221174409474294	mRNA_MOP	Unannotated	Unannotated
TCACGCTGTGGTCTGC-4L8TX_181211_01_D02	-4.86352440370312	-0.166860280697187	mRNA_MOP	4	L2/3 IT
CATCCGTTCGAGAAGC-1L8TX_181211_01_A02	7.58129600034961	-1.14438870376809	mRNA_MOP	Unannotated	Unannotated
TTTGATCCAATGCTCA-1L8TX_181211_01_A02	-2.55903657926312	-3.10519292778238	mRNA_MOP	2	L4/5 IT
AAGTACCTCTGTCGCT-5L8TX_181211_01_H01	10.6084862087847	3.17925140434043	mRNA_MOP	Unannotated	Unannotated
TGCTTCGTCATTACCT-2L8TX_181211_01_B02	8.48130515562305	2.42931816154257	mRNA_MOP	Unannotated	Unannotated
CAAGACTCACAGTGAG-3L8TX_181211_01_C02	7.64318660246143	-0.443567363684018	mRNA_MOP	Unannotated	Unannotated
CGGCTATGGAATTACGTGCCTTACATAGAGGC	-6.56445833696118	8.01509711318747	ATAC_MOP	16	CGE
CAGATTGAGGAATCGC-1L8TX_181211_01_A02	9.93323901640186	2.35743114524619	mRNA_MOP	Unannotated	Unannotated
CATGGTAGTGCCCAGT-5L8TX_181211_01_H01	8.40791991697559	2.30559608512656	mRNA_MOP	Unannotated	Unannotated
GTACAGTGTCAAAGCG-5L8TX_181211_01_H01	9.31231597410449	1.46495148711936	mRNA_MOP	Unannotated	Unannotated
GTCGTTCGTGATTCTG-3L8TX_181211_01_C02	-1.0940028394579	-3.27185609764322	mRNA_MOP	2	L4/5 IT
AACCAACAGAGATCGC-5L8TX_181211_01_H01	9.30692008482227	3.92750713401572	mRNA_MOP	Unannotated	Unannotated
TTCTTCCGTCCGTACG-2L8TX_181211_01_B02	-0.342709448468597	-4.59098484939798	mRNA_MOP	2	L4/5 IT
ATTCAGAAGAATTACGAATGACGTTATAGCCT	-0.272749629151733	-2.77898338264688	ATAC_MOP	2	L4/5 IT
TTTCAGTTCCGGGACT-2L8TX_181211_01_B02	-1.25999897373906	-3.0709274095939	mRNA_MOP	2	L4/5 IT
TGGTAGTGTCGGTGAA-1L8TX_181211_01_A02	9.35363963590869	3.94241711669699	mRNA_MOP	Unannotated	Unannotated
TTACGTTCAATCGTCA-4L8TX_181211_01_D02	-3.45937916291943	9.80004975372092	mRNA_MOP	8	Pvalb
ACACAGTCAACCAGAG-3L8TX_181211_01_C02	8.55762294279346	1.54757520728842	mRNA_MOP	Unannotated	Unannotated
CACTTCGGTGTGCTTA-1L8TX_181211_01_A02	-3.42498561395398	-5.80289318985208	mRNA_MOP	6	L4/5 IT
GAATTCGTGTCTACCAGGATACTAGTACTGAC	-2.01489314092389	-0.270829586450894	ATAC_MOP	Unannotated	Unannotated
TCTCGCGCATAAGTCGAGGATAACATAGAGGC	-4.01794692529431	0.261103028292815	ATAC_MOP	9	L2/3 IT
GTAGTACTCCGAGATT-1L8TX_181211_01_A02	-4.20047661317578	-6.11231472915872	mRNA_MOP	6	L4/5 IT
GGAGAACAGCGCATCC-4L8TX_181211_01_D02	-9.77999683870068	3.26951620155112	mRNA_MOP	11	L5 PT
TCATGCCCACTCAGAT-5L8TX_181211_01_H01	4.45392755018482	1.82555458122031	mRNA_MOP	Unannotated	Unannotated
CCACTTGTCCTACCGT-2L8TX_181211_01_B02	-5.27991768373242	-5.01737883514627	mRNA_MOP	6	L6 IT
GAAGCGACACCAAAGG-5L8TX_181211_01_H01	-0.441809620988281	-4.55604603714212	mRNA_MOP	2	L4/5 IT
AAATGGATCTTCTTCC-3L8TX_181211_01_C02	11.0674429272295	2.54660341316001	mRNA_MOP	Unannotated	Unannotated
CACCAAACACCAGCTG-5L8TX_181211_01_H01	6.92179063307056	2.17166194492118	mRNA_MOP	Unannotated	Unannotated
GATAGAAGTGTAAACA-1L8TX_181211_01_A02	8.91609672056445	3.84431740813986	mRNA_MOP	Unannotated	Unannotated
GAGTCATAGAGGCGGA-2L8TX_181211_01_B02	-3.03321000589124	-6.31551506942972	mRNA_MOP	7	L4/5 IT
TATCGCCCAGTTCACA-4L8TX_181211_01_D02	-9.74233814729443	3.48312017493979	mRNA_MOP	Unannotated	Unannotated
TGAGGTTTCGTGGGAA-1L8TX_181211_01_A02	-10.6762904788374	-6.68213417953714	mRNA_MOP	1	L6 CT
ATCATTCGTTCAAACC-1L8TX_181211_01_A02	9.53254607664356	2.65737268501059	mRNA_MOP	Unannotated	Unannotated
AGATGAATCTCCAATT-4L8TX_181211_01_D02	-4.95761820329419	-1.17265203422769	mRNA_MOP	Unannotated	Unannotated
CTCCTTTCATACATCG-1L8TX_181211_01_A02	-9.5407228137373	-5.75796225494607	mRNA_MOP	1	L6 CT
ACAAAGAAGGCAATGC-3L8TX_181211_01_C02	-11.6789950991987	-1.34295978969796	mRNA_MOP	12	L4/5 IT
CTGCCATAGGACTAAT-3L8TX_181211_01_C02	-10.6700610782026	-4.68113758987649	mRNA_MOP	1	L6 CT
TATTCCACAGCTATAC-3L8TX_181211_01_C02	7.18922046171436	2.98881671005027	mRNA_MOP	Unannotated	Unannotated
ACTTAGGTCACTTGGA-5L8TX_181211_01_H01	-2.7977893020033	10.8619365411355	mRNA_MOP	Unannotated	Unannotated
AAGCCATCATCCGTTC-4L8TX_181211_01_D02	-5.17329498780957	9.47241112762229	mRNA_MOP	10	Sst
ATTCTTGAGCGACTGA-3L8TX_181211_01_C02	-3.18358990205518	-6.57587960190042	mRNA_MOP	7	L4/5 IT
AGACAAAGTGGGAGAG-3L8TX_181211_01_C02	-2.44344505323163	-1.69441559738382	mRNA_MOP	2	L2/3 IT
AGGTCATAGTTAGAAC-3L8TX_181211_01_C02	8.02963927732715	4.3901276307656	mRNA_MOP	Unannotated	Unannotated
TCTATACCAGCAATTC-1L8TX_181211_01_A02	8.13184932218799	2.95483634048239	mRNA_MOP	Unannotated	Unannotated
AGCCAATTCCGTCACT-4L8TX_181211_01_D02	-7.78816172136059	8.53591439300315	mRNA_MOP	16	CGE
TCGACGGGTAGACAGC-4L8TX_181211_01_D02	-2.81692525399915	-6.75644972748025	mRNA_MOP	7	L4/5 IT
ACTACGACACCACATA-1L8TX_181211_01_A02	8.19734004484424	-1.41331794685586	mRNA_MOP	Unannotated	Unannotated
GTGCACGCAGACGATG-3L8TX_181211_01_C02	-5.08507915986768	-5.5158462805198	mRNA_MOP	6	L4/5 IT
TGACCCTTCTATCACT-2L8TX_181211_01_B02	10.1239014004351	2.48997661643759	mRNA_MOP	Unannotated	Unannotated
CCTACGTGTACTTCCC-1L8TX_181211_01_A02	-10.5426988269209	-6.03530075973733	mRNA_MOP	Unannotated	Unannotated
CTGAAGCTTCCTGAGCTTCTAGCTCCTATCCT	-1.24257063521138	5.06567236953513	ATAC_MOP	17	Astro
GAGACTTGTCATCGCG-4L8TX_181211_01_D02	-5.64020773423901	10.7969026284768	mRNA_MOP	10	Sst
CGAAGTTCATTGAGCT-3L8TX_181211_01_C02	-5.55275293840161	10.5183620172097	mRNA_MOP	10	Pvalb
CCGAACGCAGGTACGA-2L8TX_181211_01_B02	-10.6994514132856	-4.5300817770408	mRNA_MOP	1	L6 CT
CACAACATCGAGAATA-1L8TX_181211_01_A02	-4.93662687791577	-1.57828822559579	mRNA_MOP	4	L2/3 IT
AGCGCTGAGCCGTTGC-1L8TX_181211_01_A02	-10.6478404666304	-5.37529614395364	mRNA_MOP	1	L6 CT
AAACGAATCCAGTACA-5L8TX_181211_01_H01	10.0982561443926	2.47971150451438	mRNA_MOP	Unannotated	Unannotated
CTCCATGGTAGGTACG-4L8TX_181211_01_D02	-5.06726547731152	-1.44713619178994	mRNA_MOP	4	L2/3 IT
TCTCAGCAGACTCTAC-2L8TX_181211_01_B02	8.71178153501758	2.78641531043784	mRNA_MOP	Unannotated	Unannotated
TTCCTCTAGCCTCTCT-2L8TX_181211_01_B02	-8.96265169633618	-4.36911633438333	mRNA_MOP	18	L6 CT
CAAGACTCACTCACTC-1L8TX_181211_01_A02	-4.761691775453	-1.89607098526223	mRNA_MOP	4	L2/3 IT
GAATTCGTGCTCATGAATCTGAGTAGGCGAAG	-3.76999660981885	-2.3327727598594	ATAC_MOP	Unannotated	Unannotated
AGTTAGCAGATAGCTA-1L8TX_181211_01_A02	-3.87148281587353	-0.639846949045499	mRNA_MOP	4	L2/3 IT
CCATCACAGTCTCTGA-4L8TX_181211_01_D02	-2.39882942689648	-3.45222094482644	mRNA_MOP	2	L4/5 IT
CGCTCATTACGAATCTTTGGAAGTAGGCGAAG	-1.32343038572064	4.60695597701804	ATAC_MOP	17	Astro
GTAACACTCTGGTGGC-3L8TX_181211_01_C02	7.2042026852251	3.40871164375083	mRNA_MOP	Unannotated	Unannotated
TCCCATGTCTCTTGCG-5L8TX_181211_01_H01	7.17556766020068	-1.52354231304391	mRNA_MOP	Unannotated	Unannotated
GACGCTGGTTAGGACG-2L8TX_181211_01_B02	10.7855100964189	3.85064050727622	mRNA_MOP	Unannotated	Unannotated
TTTCAGTGTTGTAAAG-2L8TX_181211_01_B02	10.3638906811357	2.82200452857749	mRNA_MOP	Unannotated	Unannotated
TAAGTCGGTTCGTGCG-3L8TX_181211_01_C02	-1.10906950784913	-3.42850854820474	mRNA_MOP	2	L4/5 IT
TGCAGTAAGGCCGCTT-2L8TX_181211_01_B02	-9.16550060762158	-3.05682805008157	mRNA_MOP	18	L6b
GAGTTTGAGTAATCCC-2L8TX_181211_01_B02	11.043955836165	4.01515194946067	mRNA_MOP	Unannotated	Unannotated
ACTGTCCTCGCAAGAG-2L8TX_181211_01_B02	-11.2772073413252	-6.79542830414041	mRNA_MOP	1	L6 CT
TCTCGCGCCGAGGCTGACTGCATAGGCTCTGA	-1.32179912580243	4.68054911666648	ATAC_MOP	Unannotated	Unannotated
CAAGCTATCAAGGACG-1L8TX_181211_01_A02	7.2885647152544	2.65129825645224	mRNA_MOP	Unannotated	Unannotated
CGAGTTACATGACCCG-5L8TX_181211_01_H01	-10.0053023959517	-4.51896288818582	mRNA_MOP	1	L6 CT
TCATTGTGTTGTCTAG-3L8TX_181211_01_C02	-5.46636864198437	10.697073908384	mRNA_MOP	10	Sst
CGGAATTTCGTAGCTA-4L8TX_181211_01_D02	-3.34026166452161	-6.3593259138511	mRNA_MOP	6	L4/5 IT
TAAGCGTCAATAGAGT-3L8TX_181211_01_C02	-3.41619702829114	-1.92442944473489	mRNA_MOP	Unannotated	Unannotated
CAGTTCCTCAAGCCAT-3L8TX_181211_01_C02	4.81132701383838	1.89103922420279	mRNA_MOP	Unannotated	Unannotated
TCAGCAACAGGCTTGC-3L8TX_181211_01_C02	7.72323611723193	4.28482577377097	mRNA_MOP	Unannotated	Unannotated
TAGCACAAGTCACGCC-3L8TX_181211_01_C02	-5.22923275483838	-0.0522075278209049	mRNA_MOP	4	L2/3 IT
AGACTCACAGTGACCC-3L8TX_181211_01_C02	7.06500819669971	2.60551282935874	mRNA_MOP	Unannotated	Unannotated
CCCTCAATCTGCCTGT-1L8TX_181211_01_A02	7.94754985319385	3.74509737067954	mRNA_MOP	Unannotated	Unannotated
TCCGGAGATAGGCATGCTCTCTATGTACTGAC	-2.92106493962994	0.0283002125574749	ATAC_MOP	9	L2/3 IT
GGCTTGGTCTCATTAC-5L8TX_181211_01_H01	9.63820270048389	1.65574214034812	mRNA_MOP	Unannotated	Unannotated
TCCGGAGAGGAGCTACCTAAGCCTAGGCGAAG	-3.14651342881909	-4.91756442016824	ATAC_MOP	6	L4/5 IT
TTCTTGAGTTTATGCG-5L8TX_181211_01_H01	-2.37260302556744	10.1109609323098	mRNA_MOP	8	Pvalb
GGCACGTGTCATGCAT-4L8TX_181211_01_D02	-5.54277512086621	-5.58213665909036	mRNA_MOP	6	L6 IT
GTGAGTTCATCTAACG-2L8TX_181211_01_B02	9.2044468258501	3.9844548421456	mRNA_MOP	Unannotated	Unannotated
AACCACATCAGATGCT-4L8TX_181211_01_D02	6.87627414213428	-0.0514984709666569	mRNA_MOP	Unannotated	Unannotated
TACCGAACAGGCGATA-4L8TX_181211_01_D02	-8.92587467683545	-7.2772422117637	mRNA_MOP	1	L6 CT
TGAATGCAGCGTGAGT-5L8TX_181211_01_H01	-3.1239325667738	-1.87544205612405	mRNA_MOP	4	L2/3 IT
TGCAGTAGTGCGCTCA-3L8TX_181211_01_C02	9.43298057066211	3.50945326858298	mRNA_MOP	Unannotated	Unannotated
ACGTTCCCATAGGTAA-3L8TX_181211_01_C02	-7.77404304994336	8.45916173034446	mRNA_MOP	16	CGE
CAGTTAGCAAGTGGTG-3L8TX_181211_01_C02	-1.99432870401135	-3.27726056999429	mRNA_MOP	2	L4/5 IT
ACCGTTCAGTCACTCA-4L8TX_181211_01_D02	7.13659003721484	-1.5380049032615	mRNA_MOP	Unannotated	Unannotated
TAATGCGCACGAATCTTTGGAAGTCAGGACGT	-2.04870554460278	6.01576611572043	ATAC_MOP	19	OPC
GAATTCGTTACTGCCTGGATACTACAGGACGT	-2.61013945592633	-5.06574633545144	ATAC_MOP	7	L6 IT
TCACGCTAGGTTCCAT-3L8TX_181211_01_C02	-11.4908666278242	-6.14059689468606	mRNA_MOP	1	L6 CT
GCACTAATCACCTCAC-4L8TX_181211_01_D02	10.2115316723467	3.08209607177512	mRNA_MOP	Unannotated	Unannotated
GCGTTTCAGGGAGGGT-5L8TX_181211_01_H01	-1.1744316632866	-4.52279665893777	mRNA_MOP	2	L4/5 IT
TCGGGTGGTTCTCGCT-3L8TX_181211_01_C02	-11.0213689471602	-7.14652302688821	mRNA_MOP	1	L6 CT
ATTCATCAGAAATCCA-2L8TX_181211_01_B02	-5.76065870774976	9.93472382598654	mRNA_MOP	Unannotated	Unannotated
GAGATTCCTATGCCATGAAGTATGGTACTGAC	-3.75698753846875	-0.198340116207441	ATAC_MOP	9	L2/3 IT
TGGTAGTTCAATCTCT-1L8TX_181211_01_A02	9.7811069821001	3.28993198447959	mRNA_MOP	Unannotated	Unannotated
CATACTTAGCTGGTGA-4L8TX_181211_01_D02	-9.48476311219922	-4.65743353790506	mRNA_MOP	1	L6 CT
CCCGGAATCTAGCCAA-3L8TX_181211_01_C02	11.3445978497148	3.39664504104392	mRNA_MOP	Unannotated	Unannotated
ATTTCACCAGGCACTC-4L8TX_181211_01_D02	6.79604581342944	1.97469648891226	mRNA_MOP	Unannotated	Unannotated
AAGCCATCAAGGCAAC-4L8TX_181211_01_D02	-3.88345738900891	-1.25041058487161	mRNA_MOP	4	L2/3 IT
TACCGAATCTTCCCAG-2L8TX_181211_01_B02	7.90564349638232	-0.976938394968351	mRNA_MOP	Unannotated	Unannotated
CCTCTCCGTGTTTGCA-5L8TX_181211_01_H01	-10.3336915637373	2.24602958732382	mRNA_MOP	11	L5 PT
CAAGAGGTCCCAAGTA-3L8TX_181211_01_C02	9.00012401090869	4.31910798125998	mRNA_MOP	Unannotated	Unannotated
ACATCGAAGCCGTAAG-3L8TX_181211_01_C02	6.61558726774463	2.99862811141745	mRNA_MOP	Unannotated	Unannotated
GTTGAACGTTCAACGT-1L8TX_181211_01_A02	-1.16671237004987	-3.63946893638833	mRNA_MOP	2	L4/5 IT
ATACCTTCATCGGATT-1L8TX_181211_01_A02	7.4034042690874	3.59405514770285	mRNA_MOP	Unannotated	Unannotated
GAGTGTTGTACTCAAC-2L8TX_181211_01_B02	-0.908801477682502	-4.8792782110618	mRNA_MOP	2	L4/5 IT
CTAACCCAGTGATCGG-3L8TX_181211_01_C02	-7.61337896836987	8.95517060333029	mRNA_MOP	16	CGE
TGGATGTAGGTCCGAA-5L8TX_181211_01_H01	-10.785387005937	-6.42088034576639	mRNA_MOP	1	L6 CT
TGACAGTCATGACGAG-1L8TX_181211_01_A02	-4.917040553224	-1.88411691612466	mRNA_MOP	4	L2/3 IT
CTCAATTAGCTACTAC-1L8TX_181211_01_A02	11.422958407271	3.26823017173545	mRNA_MOP	Unannotated	Unannotated
GCGAGAACAATCTCTT-4L8TX_181211_01_D02	8.00146487699756	-1.48096480793222	mRNA_MOP	Unannotated	Unannotated
CCTCAGTCACTACTTT-3L8TX_181211_01_C02	8.42761901365527	2.29417416625754	mRNA_MOP	Unannotated	Unannotated
GTCGTTCCAAGAGGCT-1L8TX_181211_01_A02	-4.39634391320935	-0.719348041479428	mRNA_MOP	4	L2/3 IT
TCCGGAGATCGACGTCGTAAGGAGCCTATCCT	-3.79910418046704	-4.42652895874246	ATAC_MOP	21	L6 IT
ACGCACGTCGTGTGGC-1L8TX_181211_01_A02	-5.52051683915845	-0.0502241832660038	mRNA_MOP	4	L2/3 IT
AGAGCAGCATCGATAC-4L8TX_181211_01_D02	8.35622027860889	-0.967169551317533	mRNA_MOP	Unannotated	Unannotated
CCGTTCAGTAAGTCAA-1L8TX_181211_01_A02	7.72166541563281	3.59829589896933	mRNA_MOP	Unannotated	Unannotated
TCGAAGTCATTGCAAC-2L8TX_181211_01_B02	-3.07482930673352	-6.59081414169534	mRNA_MOP	7	L4/5 IT
AAGATAGCAACACGAG-5L8TX_181211_01_H01	6.05358365522632	0.627453775937716	mRNA_MOP	Unannotated	Unannotated
ATTCTACTCGCAGTCG-3L8TX_181211_01_C02	-4.10206386102429	10.1678809838845	mRNA_MOP	10	Sst
ACCCTCAAGTTTCAGC-4L8TX_181211_01_D02	-4.80096265329114	-1.83759692138894	mRNA_MOP	Unannotated	Unannotated
AGGGAGTCATGTGACT-5L8TX_181211_01_H01	-10.6026773120283	-4.5773434919761	mRNA_MOP	1	L6 CT
TACTTCAGTACGAAAT-2L8TX_181211_01_B02	7.30869964109668	0.22267403625981	mRNA_MOP	Unannotated	Unannotated
ATCGGCGTCTTTCCGG-2L8TX_181211_01_B02	-3.20911165727368	-1.80065777725442	mRNA_MOP	4	L2/3 IT
TTCTCTCAGCATCCCG-4L8TX_181211_01_D02	-4.82828947557202	-6.87297490066751	mRNA_MOP	6	L4/5 IT
GATCCCTGTATTGCCA-2L8TX_181211_01_B02	7.01609900938281	-0.637376515333493	mRNA_MOP	Unannotated	Unannotated
CACGGGTTCGTTCGCT-1L8TX_181211_01_A02	-4.86829206002942	-1.90896823829873	mRNA_MOP	Unannotated	Unannotated
GAGAAATTCTGCTCTG-5L8TX_181211_01_H01	9.43714908109912	4.30147692733542	mRNA_MOP	Unannotated	Unannotated
TTGTTGTCAGCGTATT-4L8TX_181211_01_D02	-4.71222492707959	9.35380551391379	mRNA_MOP	10	Sst
TGTTCCGTCGCAATTG-4L8TX_181211_01_D02	6.2552395199419	-1.77249935096963	mRNA_MOP	Unannotated	Unannotated
TCTCGCGCAGGCAGAAGTAAGGAGAGGCGAAG	-2.98969313157788	-0.000884978239377193	ATAC_MOP	Unannotated	Unannotated
AGTAGCTTCACCCTTG-2L8TX_181211_01_B02	-3.81125494493237	10.9905204492165	mRNA_MOP	8	Pvalb
TCTACATCAAAGAACT-2L8TX_181211_01_B02	7.61121753202686	3.45005485587851	mRNA_MOP	Unannotated	Unannotated
ACCTGTCTCGCTACGG-1L8TX_181211_01_A02	9.63284209715137	1.36881384425894	mRNA_MOP	Unannotated	Unannotated
GCGAGAACAGTCGCAC-3L8TX_181211_01_C02	-5.62446543229809	-5.9055323881553	mRNA_MOP	6	L6 IT
GAACTGTTCGTTACCC-1L8TX_181211_01_A02	6.37876084791431	-0.693568496172269	mRNA_MOP	Unannotated	Unannotated
TTGGGATCATGAAGCG-5L8TX_181211_01_H01	-2.97941705240002	-5.68030312484964	mRNA_MOP	7	L4/5 IT
GATGATCGTTCTCCAC-5L8TX_181211_01_H01	-1.94040795816174	-2.67959859794839	mRNA_MOP	Unannotated	Unannotated
CGGAATTGTTGTTTGG-5L8TX_181211_01_H01	7.43487170683154	2.95709464126364	mRNA_MOP	Unannotated	Unannotated
TATCTGTTCGCTCTCA-4L8TX_181211_01_D02	-1.94627067102185	-6.57985499328836	mRNA_MOP	7	L4/5 IT
CTGCATCTCGACATCA-5L8TX_181211_01_H01	-9.76998707307568	-4.29058268493875	mRNA_MOP	1	L6 CT
TAATGCGCATCTCAGGTCTCTCCGCAGGACGT	-1.26288476241818	0.298650892312686	ATAC_MOP	Unannotated	Unannotated
TTTGATCCAGGGTTGA-2L8TX_181211_01_B02	4.47439340101489	1.5111757236077	mRNA_MOP	Unannotated	Unannotated
TTGATGGGTCATCGGC-2L8TX_181211_01_B02	-1.3964121307253	-1.87094905800088	mRNA_MOP	2	L4/5 IT
CCAATGAAGCAAGCCA-1L8TX_181211_01_A02	-8.43811604036084	7.63036820464865	mRNA_MOP	13	CGE
TTACCATCATGACACT-1L8TX_181211_01_A02	-3.2831658984541	11.4410428720071	mRNA_MOP	8	Pvalb
GATGGAGAGTGTAGAT-3L8TX_181211_01_C02	-2.70538720144025	-2.23812869018777	mRNA_MOP	2	L4/5 IT
TTTGATCGTCAGTTTG-3L8TX_181211_01_C02	-7.68801971925488	8.82131096893088	mRNA_MOP	16	CGE
AGGAGGTGTATCGTAC-5L8TX_181211_01_H01	-1.5888282324194	-2.54674842781289	mRNA_MOP	2	L4/5 IT
TCTTAGTTCTGCAGCG-1L8TX_181211_01_A02	9.86475947843799	3.80543801360861	mRNA_MOP	Unannotated	Unannotated
TCATTCAGTAGTAAGT-5L8TX_181211_01_H01	-4.57689067376843	-2.18551996177896	mRNA_MOP	Unannotated	Unannotated
GATGCTACAAACCATC-4L8TX_181211_01_D02	-5.58487936509839	10.1206779199197	mRNA_MOP	Unannotated	Unannotated
GACTCTCTCGACCCAG-2L8TX_181211_01_B02	-5.79463716996899	-0.976851252977689	mRNA_MOP	4	L2/3 IT
GATGACTTCGCAGTGC-2L8TX_181211_01_B02	-3.94403096688977	-1.45762649006112	mRNA_MOP	Unannotated	Unannotated
GTAAGTCTCAGCTGTA-1L8TX_181211_01_A02	9.92594817625293	2.92792841964499	mRNA_MOP	Unannotated	Unannotated
TCGTGCTCAACCGATT-5L8TX_181211_01_H01	-5.4859509135603	-5.7461929602073	mRNA_MOP	6	L6 IT
ATCACGAGTCGAGCAA-5L8TX_181211_01_H01	-10.1948384906172	3.05404588752524	mRNA_MOP	11	L5 PT
CAGATACAGACTTAAG-2L8TX_181211_01_B02	9.4730425213457	3.98835918479697	mRNA_MOP	Unannotated	Unannotated
CCATAAGTCCTCGCAT-2L8TX_181211_01_B02	-5.33164593232861	-0.157842753593763	mRNA_MOP	4	L2/3 IT
TCCATCGAGTAACAGT-5L8TX_181211_01_H01	-0.915418885928304	-4.27506926483377	mRNA_MOP	Unannotated	Unannotated
AGGACTTCACCTTCGT-3L8TX_181211_01_C02	10.6739569042803	3.09124228530661	mRNA_MOP	Unannotated	Unannotated
ATTACTCGTTAGCCTCTGCCTTACCCTATCCT	-1.22240040851823	4.42936369949118	ATAC_MOP	17	Astro
TCGACCTGTCAACATC-2L8TX_181211_01_B02	-9.61525913728467	2.76480338149802	mRNA_MOP	11	L5 PT
CTGAAGCTTGCCAATTAGGATAACCAGGACGT	-2.59323092950574	-5.35115006393655	ATAC_MOP	7	L4/5 IT
CAGGCCATCACTGTTT-2L8TX_181211_01_B02	10.4608164166094	4.16581961684958	mRNA_MOP	Unannotated	Unannotated
ATTCAGAACGATCAGTGAGCCTTACCTATCCT	-0.749285873305709	-2.73822739547952	ATAC_MOP	2	L4/5 IT
ATTCCATCACATTCTT-5L8TX_181211_01_H01	-5.36686035646191	-1.3110009712623	mRNA_MOP	4	L2/3 IT
ATTACTCGCGCTTGATGGATACTAAGGCGAAG	-4.79412886155835	4.6073112207009	ATAC_MOP	15	Oligo
GTCTCACTCAGTCAGT-3L8TX_181211_01_C02	-8.98419090760937	-7.31955340332254	mRNA_MOP	1	L6 CT
GAAGGACCACTCATAG-3L8TX_181211_01_C02	-2.35672256005994	-1.7742121500419	mRNA_MOP	2	L2/3 IT
TCAGCAATCAAGTAAG-2L8TX_181211_01_B02	5.83331111418018	1.38768813186423	mRNA_MOP	Unannotated	Unannotated
TACCTCGGTTGAGAGC-5L8TX_181211_01_H01	-10.8837251330732	-6.04586031860574	mRNA_MOP	1	L6 CT
CCTCACACATGGCACC-4L8TX_181211_01_D02	-3.81648274911633	-1.45890012211068	mRNA_MOP	4	L2/3 IT
TTCGCTGAGATGGTAT-3L8TX_181211_01_C02	-4.94497701181164	-6.56044104522928	mRNA_MOP	6	L4/5 IT
AGTGTTGTCCATTGTT-5L8TX_181211_01_H01	-11.1155604983687	-7.23220255798562	mRNA_MOP	1	L6 CT
CCGTTCACATTGAGGG-3L8TX_181211_01_C02	-0.329466548097045	-4.49060109085306	mRNA_MOP	2	L4/5 IT
ACTTCCGCAACAACAA-4L8TX_181211_01_D02	10.0576753948809	1.65802261405722	mRNA_MOP	Unannotated	Unannotated
AGGAATATCATTACCT-3L8TX_181211_01_C02	-10.7332152987837	-6.78581574386819	mRNA_MOP	1	L6 CT
TGCAGGCTCGATCCAA-3L8TX_181211_01_C02	-2.85275098336926	9.44604870849387	mRNA_MOP	8	Pvalb
AACAACCCAGAACTTC-4L8TX_181211_01_D02	-10.5266332293867	2.3736252503945	mRNA_MOP	11	L5 PT
TCATCATAGAATAACC-2L8TX_181211_01_B02	-0.195912685525329	-5.70569470352395	mRNA_MOP	7	L4/5 IT
ACATCCCGTGCCTAAT-5L8TX_181211_01_H01	-9.46715828431836	-7.57944920486673	mRNA_MOP	1	L6 CT
CCCAACTTCTCGCTCA-1L8TX_181211_01_A02	10.9281750057817	3.12717768722312	mRNA_MOP	Unannotated	Unannotated
ATCGTAGAGTGGAATT-5L8TX_181211_01_H01	-1.96534517062894	-5.47136404937967	mRNA_MOP	Unannotated	Unannotated
ACATCCCCATCTTCGC-1L8TX_181211_01_A02	-4.11884256852856	-2.21502187675699	mRNA_MOP	4	L2/3 IT
ATTACTCGTGCAGCTAACTGCATATAATCTTA	-2.91688820375195	4.71805665069358	ATAC_MOP	Unannotated	Unannotated
TGAGGGAAGTTCACTG-1L8TX_181211_01_A02	-12.2979621554731	-0.630203632776578	mRNA_MOP	12	NP
AACACACGTGCCTAAT-2L8TX_181211_01_B02	8.17220977293262	-0.469106285040219	mRNA_MOP	Unannotated	Unannotated
GAGATTCCGCAACCTAAATGACGTATAGAGGC	-8.7121472026228	-5.73069909042581	ATAC_MOP	1	L6 CT
AATGCCATCTGAATCG-3L8TX_181211_01_C02	10.4511156414629	2.87081000381247	mRNA_MOP	Unannotated	Unannotated
CTCGAGGAGGGAGGAC-2L8TX_181211_01_B02	-5.10796495927563	-4.53026965088113	mRNA_MOP	6	L6 IT
ATTCATCTCGAGAGAC-3L8TX_181211_01_C02	-11.0940656329512	-6.14381411499246	mRNA_MOP	1	L6 CT
TTGCATTTCTTGGAAC-2L8TX_181211_01_B02	-3.11800977243176	10.4626083093239	mRNA_MOP	8	Pvalb
GCCAGTGCATCTCAAG-4L8TX_181211_01_D02	9.19824508177051	1.32305154376761	mRNA_MOP	Unannotated	Unannotated
CTCATGCGTTAAGAAC-1L8TX_181211_01_A02	-11.3373946811079	-6.68697264618142	mRNA_MOP	1	L6 CT
CACTGTCTCACCTGTC-4L8TX_181211_01_D02	-5.38164564622632	-6.16122200912698	mRNA_MOP	6	L4/5 IT
ATTACTCGCGTACTAGAAGGAGTACCTATCCT	-3.07887431634656	-5.62887671417459	ATAC_MOP	7	L4/5 IT
AAGCCATTCTGCCTGT-3L8TX_181211_01_C02	-9.13595100892773	-6.04415038055642	mRNA_MOP	1	L6 CT
ATGAGTCGTTCAGCTA-5L8TX_181211_01_H01	-2.00438531888715	-2.1635468286918	mRNA_MOP	Unannotated	Unannotated
ATGACCAAGCCTCGTG-3L8TX_181211_01_C02	-10.1928920413374	-6.99861052459939	mRNA_MOP	1	L6 CT
TGCATGATCTAGCAAC-5L8TX_181211_01_H01	-5.20031496537915	0.222607174749533	mRNA_MOP	Unannotated	Unannotated
TCTCGCGCATCTCAGGAAGGAGTAGGCTCTGA	-1.91148957265607	-5.46776011413797	ATAC_MOP	7	L4/5 IT
AACCATGAGTCAAGCG-3L8TX_181211_01_C02	-3.37392040742627	11.4518756585671	mRNA_MOP	8	Pvalb
ACCACAATCGCATTAG-4L8TX_181211_01_D02	-12.2056817675947	-0.827534465257962	mRNA_MOP	12	NP
TCCACCACAACCGTAT-2L8TX_181211_01_B02	9.61066916929492	1.8078133779122	mRNA_MOP	Unannotated	Unannotated
AGCGATAGCTCTGGTAGCGTAAGAGGCTCTGA	-2.10330912126294	2.63945314460532	ATAC_MOP	Unannotated	Unannotated
ACCTACCTCCAAATGC-4L8TX_181211_01_D02	-7.06722446931592	6.4158353524758	mRNA_MOP	13	CGE
GGGTCTGGTTGCTCAA-5L8TX_181211_01_H01	-5.69376656068555	-6.16623213714822	mRNA_MOP	Unannotated	Unannotated
TTTCGATTCCTATGGA-3L8TX_181211_01_C02	10.3570862148882	3.4771158414437	mRNA_MOP	Unannotated	Unannotated
CTATCTAGTTCCGCTT-4L8TX_181211_01_D02	-0.995444361400516	-6.55012705749734	mRNA_MOP	7	L4/5 IT
AAACGCTCAGAGACTG-5L8TX_181211_01_H01	8.00551799284229	2.36148807578818	mRNA_MOP	Unannotated	Unannotated
GTTCTATGTCCTGGGT-2L8TX_181211_01_B02	8.32077601896533	-1.28853168911203	mRNA_MOP	Unannotated	Unannotated
ATTCCCGTCGATCCAA-2L8TX_181211_01_B02	-8.10821625245801	6.95370099120871	mRNA_MOP	13	CGE
CATGGTAGTTGATCGT-3L8TX_181211_01_C02	-1.39914303673497	-6.67305424637063	mRNA_MOP	7	L4/5 IT
AGAGAATCACGAGAAC-5L8TX_181211_01_H01	9.79632094846973	4.62297055297629	mRNA_MOP	Unannotated	Unannotated
CGCTCATTCGTACTAGGAGCCTTAAGGCGAAG	-5.78902479661694	8.16457554870383	ATAC_MOP	Unannotated	Unannotated
ACGTCCTAGCCGCTTG-4L8TX_181211_01_D02	-10.152574505937	2.41515514426963	mRNA_MOP	11	L5 PT
TGAACGTCACCGGCTA-5L8TX_181211_01_H01	-4.3414265776991	10.2159309106423	mRNA_MOP	8	Sst
ATATCCTAGCCTCTTC-2L8TX_181211_01_B02	6.87347701536426	-0.98827519840463	mRNA_MOP	Unannotated	Unannotated
CGAGGAAGTCCTCCTA-5L8TX_181211_01_H01	-11.4951800967573	-2.00051048225625	mRNA_MOP	Unannotated	Unannotated
GAGATTCCCTCTCTACCTAAGCCTCCTATCCT	-4.72083112252942	4.4047326760842	ATAC_MOP	15	Oligo
CTCCCAAGTCACTTCC-2L8TX_181211_01_B02	6.63496163831958	0.000567363436381169	mRNA_MOP	Unannotated	Unannotated
TCCGGAGATGCAGCTATCGACTAGATAGAGGC	-1.96276178611508	5.65096756988303	ATAC_MOP	19	OPC
TCCGGAGAAGGCAGAATTATGCGACAGGACGT	-1.30806859983197	4.60643240981833	ATAC_MOP	Unannotated	Unannotated
TTCTGTAAGTTCGGTT-2L8TX_181211_01_B02	-10.3423556949019	-6.10073950714334	mRNA_MOP	1	L6 CT
ACTTAGGTCCAATGCA-2L8TX_181211_01_B02	8.30792716490039	3.59626600318686	mRNA_MOP	Unannotated	Unannotated
ATCTTCACAAGCGATG-2L8TX_181211_01_B02	-9.03444191468945	-3.62500408119424	mRNA_MOP	Unannotated	Unannotated
GATGACTTCTTGTGCC-4L8TX_181211_01_D02	7.7176246975542	2.12341484599845	mRNA_MOP	Unannotated	Unannotated
GAATCACGTCCCTCAT-4L8TX_181211_01_D02	9.79606250272998	3.94691154533164	mRNA_MOP	Unannotated	Unannotated
CCCAACTTCCTGTACC-5L8TX_181211_01_H01	7.02315715299854	-0.647720901434262	mRNA_MOP	Unannotated	Unannotated
ACTGATGCATGGGAAC-2L8TX_181211_01_B02	6.60822013365039	-0.136582194034894	mRNA_MOP	Unannotated	Unannotated
AGGGCCTAGAGGTCAC-3L8TX_181211_01_C02	10.0586252545	3.51107594543235	mRNA_MOP	Unannotated	Unannotated
GCTGGGTAGTCTAGAA-2L8TX_181211_01_B02	-10.1336145068525	-6.55859902328714	mRNA_MOP	1	L6 CT
TTGCCTGAGACAACAT-1L8TX_181211_01_A02	8.00817779051074	-1.35888412422403	mRNA_MOP	Unannotated	Unannotated
TTGACCCTCTAGTTCT-2L8TX_181211_01_B02	-9.96232983125439	-7.15816834396585	mRNA_MOP	1	L6 CT
TTACGTTTCTGAATGC-3L8TX_181211_01_C02	11.0235472057939	3.98055145316855	mRNA_MOP	Unannotated	Unannotated
AACACACTCAGCGCAC-1L8TX_181211_01_A02	-4.98063036454907	-0.306195942823728	mRNA_MOP	4	L2/3 IT
TGATTTCCATTCTGTT-4L8TX_181211_01_D02	9.55968192564258	4.5994519906594	mRNA_MOP	Unannotated	Unannotated
GCCGATGCACGGCTAC-3L8TX_181211_01_C02	-2.64511736882916	-6.6433778089927	mRNA_MOP	7	L4/5 IT
TCCGCGAAAACCAGGTATAGCCTTTAATCTTA	-9.16158672822705	-6.33787873214944	ATAC_MOP	1	L6 CT
TAATGCGCGCAACCTATAAGATCCGGCTCTGA	-4.80977889550915	4.34070584350363	ATAC_MOP	15	Oligo
CATGCAAAGCCTCGTG-2L8TX_181211_01_B02	-3.07469674600354	-2.76350477165445	mRNA_MOP	2	L2/3 IT
CTGAAGCTGGAGCTACTTATGCGACCTATCCT	-0.431319322717102	-3.25401714271768	ATAC_MOP	2	L4/5 IT
CAACGGCCAACTCCAA-3L8TX_181211_01_C02	-4.77493735803357	-1.64174154228433	mRNA_MOP	4	L2/3 IT
CAGGCCATCAGTCTTT-5L8TX_181211_01_H01	8.82561973081836	3.80071875625388	mRNA_MOP	Unannotated	Unannotated
AGGGCCTAGGCGCTTC-1L8TX_181211_01_A02	8.43633273588428	-1.05746880001291	mRNA_MOP	Unannotated	Unannotated
AGTTCCCGTCGTGCCA-4L8TX_181211_01_D02	-3.86198708070508	-2.12935760444864	mRNA_MOP	4	L2/3 IT
CGGCTATGCAGAACTGGGTTAGACATAGAGGC	-3.38752337945691	-4.64246085113748	ATAC_MOP	6	L6 IT
AGATGCTTCATCTATC-3L8TX_181211_01_C02	-9.03163239015332	-2.96377923912271	mRNA_MOP	18	L6b
GTCGCGAGTTGCTTGA-4L8TX_181211_01_D02	-10.4246902133345	-6.33447220749124	mRNA_MOP	1	L6 CT
ATTCGTTGTTGCATAC-5L8TX_181211_01_H01	7.53605559812793	4.07457491927878	mRNA_MOP	Unannotated	Unannotated
GTGTTCCGTCGTATGT-2L8TX_181211_01_B02	7.92889979826221	-1.41235259002908	mRNA_MOP	Unannotated	Unannotated
GAGATTCCTAAGGCGAGGTTAGACCCTATCCT	-1.48975833905926	0.0260376202418011	ATAC_MOP	Unannotated	Unannotated
GGTCTGGGTTCGGCTG-2L8TX_181211_01_B02	-9.06176754487744	-3.22077563232644	mRNA_MOP	Unannotated	Unannotated
ATTCAGAATCTATCCGAATGACGTAGGCGAAG	-2.91851457608929	-0.339897601072629	ATAC_MOP	9	L2/3 IT
GGAGATGAGTGGTTAA-3L8TX_181211_01_C02	-10.2829827929854	-4.51194765991433	mRNA_MOP	1	L6 CT
CTTCAATTCTCCGATC-3L8TX_181211_01_C02	-4.96880241883984	-2.08911731666787	mRNA_MOP	4	L2/3 IT
ACGCACGCATACTGTG-4L8TX_181211_01_D02	-1.18808027757397	-2.30137231773599	mRNA_MOP	2	L4/5 IT
AGGACGAAGGAGAGTA-4L8TX_181211_01_D02	-2.64867052091351	-5.83486559814676	mRNA_MOP	7	L6 IT
TACATTCGTGATCGTT-2L8TX_181211_01_B02	8.77519324766406	2.55832001739279	mRNA_MOP	Unannotated	Unannotated
CGCTCATTAAGCAACGATAGCCTTAGGCGAAG	-3.63586708558789	0.0855610834910076	ATAC_MOP	9	L6 IT
AGACAAAAGTTGGCTT-1L8TX_181211_01_A02	6.48190930830249	1.73256132179038	mRNA_MOP	Unannotated	Unannotated
CGTCAAATCATGTCAG-4L8TX_181211_01_D02	9.50943282591113	1.37690422111289	mRNA_MOP	Unannotated	Unannotated
CTACGGGAGCGTCTGC-1L8TX_181211_01_A02	-4.13814302934399	-5.7140269560264	mRNA_MOP	6	L4/5 IT
CAGGGCTCAGGTGTGA-5L8TX_181211_01_H01	-9.80520626558057	-6.69071248001321	mRNA_MOP	1	L6 CT
CTAACCCGTTCATCTT-1L8TX_181211_01_A02	9.94777682768115	2.2448091226174	mRNA_MOP	Unannotated	Unannotated
CTGTACCCAATGCTCA-4L8TX_181211_01_D02	-2.58945199502698	10.8562183099343	mRNA_MOP	Unannotated	Unannotated
CGAAGGACACCTCTGT-1L8TX_181211_01_A02	-7.70729824556103	8.94397542053	mRNA_MOP	16	CGE
TAATCTCCACGGTGTC-1L8TX_181211_01_A02	-11.0090236331343	-6.09068921035989	mRNA_MOP	1	L6 CT
TCATATCAGCAAGTCG-5L8TX_181211_01_H01	-10.0624780322432	-4.64267590469583	mRNA_MOP	1	L6 CT
GAATTCGTTCGACGTCTCGACTAGCCTATCCT	-9.0281552935957	-6.13311245865091	ATAC_MOP	1	L6 CT
TACGGTATCTGCTCTG-3L8TX_181211_01_C02	-10.504775967729	-4.91890099472268	mRNA_MOP	1	L6 CT
GTTACAGCATCCGAGC-1L8TX_181211_01_A02	-9.20032021058789	-7.29907849258645	mRNA_MOP	1	L6 CT
TTCCTCTTCCCTTTGG-4L8TX_181211_01_D02	-3.27004763139478	11.4716062264992	mRNA_MOP	8	Pvalb
AGCGTATTCCCAAGTA-3L8TX_181211_01_C02	9.24951175199756	2.6667651849343	mRNA_MOP	Unannotated	Unannotated
TGTTGGAGTCCTTGTC-5L8TX_181211_01_H01	-5.11513802064648	-4.71423199600442	mRNA_MOP	6	L6 IT
GTCATGAGTATGGAAT-1L8TX_181211_01_A02	-9.32498833192578	-4.57713797516092	mRNA_MOP	1	L6 CT
GGGTTATGTTCGTGCG-5L8TX_181211_01_H01	-7.70935913575879	8.46950432830588	mRNA_MOP	16	CGE
CGCTCATTTAGGCATGCTCTCTATGTACTGAC	-3.24964329255811	0.35517373853461	ATAC_MOP	Unannotated	Unannotated
TTGATGGCATATGAAG-3L8TX_181211_01_C02	6.63507560240039	1.88957974487082	mRNA_MOP	Unannotated	Unannotated
TAGTGCAGTTCTCCAC-2L8TX_181211_01_B02	6.96376994596729	-1.09770038551553	mRNA_MOP	Unannotated	Unannotated
TCAGCCTGTCGTTATG-2L8TX_181211_01_B02	-1.30250703943959	-3.1948972029136	mRNA_MOP	2	L4/5 IT
GCACGTGCAGCATTGT-2L8TX_181211_01_B02	8.00922683225879	-0.876162557070096	mRNA_MOP	Unannotated	Unannotated
TTGACCCTCCGAGATT-5L8TX_181211_01_H01	11.1322641705156	2.36239978843466	mRNA_MOP	Unannotated	Unannotated
AAATGGAAGGAATCGC-3L8TX_181211_01_C02	10.8556394909502	3.8568377214028	mRNA_MOP	Unannotated	Unannotated
TTGCATTCACACACTA-2L8TX_181211_01_B02	-11.2365073825239	-6.05180838531717	mRNA_MOP	1	L6 CT
GAGATTCCTAAGGCGATTGGAAGTTAATCTTA	-1.32982992781392	0.448596643145244	ATAC_MOP	Unannotated	Unannotated
TACCGAAGTCCCACGA-4L8TX_181211_01_D02	8.92598536955127	2.16333815627829	mRNA_MOP	Unannotated	Unannotated
AGCCACGGTTCTAAGC-3L8TX_181211_01_C02	-1.79678281797162	-6.39852288192972	mRNA_MOP	Unannotated	Unannotated
CATCGTCCAGTCGCTG-2L8TX_181211_01_B02	-5.36312815202466	-1.87046316093667	mRNA_MOP	4	L2/3 IT
AATGACCTCTTCCCAG-4L8TX_181211_01_D02	7.90337184416065	3.23411509567038	mRNA_MOP	Unannotated	Unannotated
ACATGCAAGCCTGCCA-4L8TX_181211_01_D02	7.35516265379199	0.216216089065234	mRNA_MOP	Unannotated	Unannotated
TCCTTTCCACACTTAG-4L8TX_181211_01_D02	7.17846969114551	-0.579826204244931	mRNA_MOP	Unannotated	Unannotated
TCGCACTTCATGCCCT-3L8TX_181211_01_C02	-4.18519064439526	-2.32427671379312	mRNA_MOP	4	L2/3 IT
ACACAGTCACACGTGC-3L8TX_181211_01_C02	-3.80937835229626	-1.0399055761741	mRNA_MOP	4	L2/3 IT
ATGGAGGCAGATCCTA-4L8TX_181211_01_D02	-3.6154207850813	10.5112008767678	mRNA_MOP	8	Pvalb
TCAGCAATCGCATTGA-5L8TX_181211_01_H01	-2.0221818353056	-2.27051094001993	mRNA_MOP	2	L4/5 IT
GTTGCTCTCTTGTTAC-3L8TX_181211_01_C02	11.047825846541	3.1941888051583	mRNA_MOP	Unannotated	Unannotated
ACGTAGTCAAGTATAG-1L8TX_181211_01_A02	-2.63842638982526	10.3551015573098	mRNA_MOP	8	Pvalb
AAGGTAACAAACCACT-1L8TX_181211_01_A02	-4.94773408426038	-6.16478970474466	mRNA_MOP	6	L6 IT
TCATTCAGTAGGTCAG-2L8TX_181211_01_B02	-3.67545959008923	-6.54858305877908	mRNA_MOP	6	L4/5 IT
GTAGAAACATCGTCCT-4L8TX_181211_01_D02	11.3430967663408	2.99194643073813	mRNA_MOP	Unannotated	Unannotated
TCGAACATCGTAGGGA-4L8TX_181211_01_D02	-7.73830982698193	6.68982598357932	mRNA_MOP	13	CGE
GTTGTAGAGGCATCTT-5L8TX_181211_01_H01	10.5810575817705	3.99866458946006	mRNA_MOP	Unannotated	Unannotated
TGCACGGGTATCGGTT-2L8TX_181211_01_B02	-10.3359098101973	-4.48089030212625	mRNA_MOP	1	L6 CT
CCCTGATAGGATAATC-4L8TX_181211_01_D02	-9.73828026307812	-4.56359818405374	mRNA_MOP	1	L6 CT
GAATCACTCTTCACGC-3L8TX_181211_01_C02	-10.4299335147261	2.33116147094504	mRNA_MOP	11	L5 PT
TTCCGTGCAAGCCTGC-5L8TX_181211_01_H01	7.46274283872852	3.1207663732125	mRNA_MOP	Unannotated	Unannotated
AGGACGAAGTGCACCC-3L8TX_181211_01_C02	7.51363662229785	2.58029791885153	mRNA_MOP	Unannotated	Unannotated
TGGGCTGTCTCGTGGG-3L8TX_181211_01_C02	11.1478605602861	3.17395779662863	mRNA_MOP	Unannotated	Unannotated
ATTCGTTCATCATTGG-5L8TX_181211_01_H01	7.65121463285693	4.21804925971762	mRNA_MOP	Unannotated	Unannotated
CCAAGCGTCGGCCAAC-5L8TX_181211_01_H01	-0.701661940944107	-5.57046273178323	mRNA_MOP	7	L4/5 IT
GATTGGTCATCCTTGC-3L8TX_181211_01_C02	7.516633067	2.27326151901023	mRNA_MOP	Unannotated	Unannotated
TCCGTGTCAAGCTACT-3L8TX_181211_01_C02	-9.74413677705518	-4.4604640287803	mRNA_MOP	1	L6 CT
CTGAAGCTTTAGCCTCATTCGTTGATAGAGGC	-4.66606065286389	4.7304334359719	ATAC_MOP	15	Oligo
CGGGCATCAGGCCTGT-3L8TX_181211_01_C02	-3.02870198739758	10.0183849053933	mRNA_MOP	8	Pvalb
GTACAGTTCTAGCAAC-5L8TX_181211_01_H01	-5.35220715059033	-0.00503930277093237	mRNA_MOP	4	L2/3 IT
CACCGTTTCACAACCA-3L8TX_181211_01_C02	8.3676605557085	2.87880084090964	mRNA_MOP	Unannotated	Unannotated
TGCTCCATCTCTGGTC-2L8TX_181211_01_B02	-3.07490417016736	-5.98336413330301	mRNA_MOP	6	L4/5 IT
AAAGGATAGGTAACTA-3L8TX_181211_01_C02	10.3527880047441	4.0347318368508	mRNA_MOP	Unannotated	Unannotated
TGACTCCCACTACCGG-4L8TX_181211_01_D02	-5.22846504701367	-5.4039192480491	mRNA_MOP	6	L6 IT
CCTCACATCTCCCATG-1L8TX_181211_01_A02	-9.17863937867871	-5.13185933059915	mRNA_MOP	1	L6 CT
AAAGGGCTCGCCTAGG-3L8TX_181211_01_C02	10.9569540356279	3.57973787360923	mRNA_MOP	Unannotated	Unannotated
AGGCTGCAGCATCAGG-3L8TX_181211_01_C02	9.32263854490527	1.89071473651663	mRNA_MOP	Unannotated	Unannotated
CTCACTGGTCTTGCTC-2L8TX_181211_01_B02	8.09086135374316	-1.46345689720376	mRNA_MOP	Unannotated	Unannotated
TCCGGAGAACTGAGCGAAGGAGTATAATCTTA	-1.4333306218504	-0.255738346044858	ATAC_MOP	Unannotated	Unannotated
TGTGATGAGGCAGCTA-5L8TX_181211_01_H01	10.9009132717729	4.03161093765036	mRNA_MOP	Unannotated	Unannotated
TCCTTCTCATACACCA-5L8TX_181211_01_H01	7.76988891111621	3.89644858413474	mRNA_MOP	Unannotated	Unannotated
CACAACACAAAGGCTG-3L8TX_181211_01_C02	6.77965548979053	2.21071574264304	mRNA_MOP	Unannotated	Unannotated
GATAGCTTCAGTGCGC-5L8TX_181211_01_H01	-4.9703054095625	-0.57179114050134	mRNA_MOP	4	L2/3 IT
CGCGTGAAGTTACGTC-3L8TX_181211_01_C02	-1.62254294408551	-6.79299595779641	mRNA_MOP	7	L4/5 IT
GCCAACGCACCCGTAG-3L8TX_181211_01_C02	-5.77939030183545	-5.70193198150857	mRNA_MOP	Unannotated	Unannotated
AATGACCCAGACGCTC-1L8TX_181211_01_A02	9.50863650785693	3.39263817840354	mRNA_MOP	Unannotated	Unannotated
AGGTTGTCATTGCTGA-3L8TX_181211_01_C02	9.44230750547656	4.44789120727317	mRNA_MOP	Unannotated	Unannotated
GAGCCTGGTTATCCAG-4L8TX_181211_01_D02	-1.26893591536275	-6.29805281585916	mRNA_MOP	7	L4/5 IT
CTACATTCAGCTATAC-3L8TX_181211_01_C02	-0.751807432901771	4.7172474580361	mRNA_MOP	17	Astro
TGTACAGTCTGTTGGA-5L8TX_181211_01_H01	-7.15713211549512	6.91384360366599	mRNA_MOP	13	CGE
GCCAGTGAGTTGAAAC-4L8TX_181211_01_D02	-5.70859190477124	-1.0941207689689	mRNA_MOP	4	L2/3 IT
TTTACTGTCATTGAGC-2L8TX_181211_01_B02	5.63114217268237	1.46834871345298	mRNA_MOP	Unannotated	Unannotated
CACAGGCAGTAAGCAT-5L8TX_181211_01_H01	-3.62775990022412	-1.94606306976541	mRNA_MOP	4	L2/3 IT
AGGCTGCGTACGTACT-3L8TX_181211_01_C02	-4.84159561647168	-6.77700808471902	mRNA_MOP	6	L4/5 IT
AACAGGGAGACGGATC-4L8TX_181211_01_D02	-4.7750236655592	9.48517796569602	mRNA_MOP	10	Sst
GGGATCCGTCCCGTGA-1L8TX_181211_01_A02	8.09740451322803	3.79812953048484	mRNA_MOP	Unannotated	Unannotated
CTGAATGAGTTCTCTT-1L8TX_181211_01_A02	8.12822631345996	-1.09561672634347	mRNA_MOP	Unannotated	Unannotated
CTGAAGCTTATGCCATTCCGGTAACAGGACGT	-3.81962677491894	0.418462665612857	ATAC_MOP	9	L2/3 IT
ACATCCCGTCACTCAA-3L8TX_181211_01_C02	7.35637572752246	0.0230613517119091	mRNA_MOP	Unannotated	Unannotated
TCCGGAGACTTCAATGATAGCCTTATAGAGGC	-6.40583845628491	7.20355174117819	ATAC_MOP	13	CGE
CGCTCATTGTCTACCATTACGACCTATAGCCT	-4.76169344438306	10.0821637826516	ATAC_MOP	Unannotated	Unannotated
CTGTAGAAGAATCCCT-3L8TX_181211_01_C02	-2.65911766542187	-6.50538876480325	mRNA_MOP	7	L4/5 IT
CGCATAACAGCCGTTG-3L8TX_181211_01_C02	-10.7162866259932	-5.07634928650125	mRNA_MOP	1	L6 CT
TGCGACGTCACAATGC-1L8TX_181211_01_A02	-7.45938059343091	7.5505280213906	mRNA_MOP	13	CGE
AGAGCCCAGGATTACA-3L8TX_181211_01_C02	11.2314262722612	2.82507392936484	mRNA_MOP	Unannotated	Unannotated
CCTCTCCAGTCTAACC-3L8TX_181211_01_C02	-10.4040136004805	-4.76333287185891	mRNA_MOP	1	L6 CT
TTCAGGACAGTCCGTG-1L8TX_181211_01_A02	10.3503961895586	4.18497392707602	mRNA_MOP	Unannotated	Unannotated
GTTGCGGTCGAACGCC-5L8TX_181211_01_H01	-0.584702279698761	-2.74170091575845	mRNA_MOP	2	L4/5 IT
TAACGACTCAAAGACA-3L8TX_181211_01_C02	-5.59206482423535	-1.53036215728982	mRNA_MOP	Unannotated	Unannotated
CCTTGTGTCAACTTTC-3L8TX_181211_01_C02	-10.8090343142866	-5.01574805206521	mRNA_MOP	1	L6 CT
CACTGGGTCGACACCG-2L8TX_181211_01_B02	-7.19262501252881	7.9939512925698	mRNA_MOP	16	CGE
TCTACATTCTCTTGCG-3L8TX_181211_01_C02	-2.05050369752637	-6.47118046707376	mRNA_MOP	7	L4/5 IT
TTTGATCGTGACAACG-1L8TX_181211_01_A02	-3.08377763284436	9.45328614288108	mRNA_MOP	8	Pvalb
GTTAGTGTCTCGAACA-5L8TX_181211_01_H01	-3.056045498979	-1.5178040546821	mRNA_MOP	4	L2/3 IT
AAGACTCTCGTAGTGT-4L8TX_181211_01_D02	8.359819445479	3.65744158797995	mRNA_MOP	Unannotated	Unannotated
GACCCAGGTCCGACGT-1L8TX_181211_01_A02	-2.49803372873059	-3.46919396347268	mRNA_MOP	2	L4/5 IT
GCACGGTCAGTAGATA-3L8TX_181211_01_C02	-5.43633505357495	-1.25871446556314	mRNA_MOP	4	L2/3 IT
TAGACTGCATAGGTTC-1L8TX_181211_01_A02	-8.03942677034131	8.65030667358176	mRNA_MOP	16	CGE
ACAAGCTGTTGCGTAT-4L8TX_181211_01_D02	-11.1095275546431	-7.08721259063943	mRNA_MOP	1	L6 CT
GCATTAGCACGTAGAG-5L8TX_181211_01_H01	-0.127190437447937	-4.62088444656595	mRNA_MOP	2	L4/5 IT
ATTTCTGTCAGCTTGA-5L8TX_181211_01_H01	7.44978335844287	-1.23777273124917	mRNA_MOP	Unannotated	Unannotated
CTCGAGGTCGCACGAC-4L8TX_181211_01_D02	-9.59019371522656	-7.03922274536355	mRNA_MOP	1	L6 CT
TTGAGTGCACTCATAG-2L8TX_181211_01_B02	10.8411722515703	2.22280547195212	mRNA_MOP	Unannotated	Unannotated
CAAGGGAAGTGCCCGT-3L8TX_181211_01_C02	-0.860597323906333	-6.29869416183694	mRNA_MOP	7	L4/5 IT
TCTACATCACACCTGG-5L8TX_181211_01_H01	7.08365252958545	2.24525091224448	mRNA_MOP	Unannotated	Unannotated
CAGTGCGTCAGTCAGT-5L8TX_181211_01_H01	-8.86629148973218	-5.98732998794778	mRNA_MOP	1	L6 CT
TTTCGATTCAACTTTC-1L8TX_181211_01_A02	-4.99052998079053	9.42287728362815	mRNA_MOP	10	Sst
ATTTCTGAGACGCATG-5L8TX_181211_01_H01	-11.5896501208662	-6.78064969009622	mRNA_MOP	1	L6 CT
GAAGGGTTCCTTCACG-1L8TX_181211_01_A02	-5.3696612979292	-5.93184473938211	mRNA_MOP	6	L6 IT
GTTGTAGGTAACACCT-4L8TX_181211_01_D02	-3.66774794114819	-5.1742992681907	mRNA_MOP	6	L6 IT
GCGGATCAGAGTTGCG-4L8TX_181211_01_D02	-9.36120316041699	-4.92447665161355	mRNA_MOP	1	L6 CT
TAATGCGCGCAACCTATCCGGTAAGTACTGAC	-0.0307916070341182	-4.18062022155984	ATAC_MOP	2	L4/5 IT
AGATAGAGTCACGCTG-4L8TX_181211_01_D02	-3.82878443254224	-1.7856798452781	mRNA_MOP	4	L2/3 IT
GCCAACGCACGACCTG-2L8TX_181211_01_B02	-11.0310182238936	-6.76324561065896	mRNA_MOP	1	L6 CT
ACGTAGTGTCTTCTAT-1L8TX_181211_01_A02	-4.87459155572644	9.53739354186789	mRNA_MOP	10	Sst
ACTGTGACAGCGTTGC-1L8TX_181211_01_A02	-4.27751943124524	-1.00025966591104	mRNA_MOP	4	L2/3 IT
AAAGGTATCTGTTCAT-4L8TX_181211_01_D02	-3.75559016717664	-1.80571105903848	mRNA_MOP	Unannotated	Unannotated
AGGGTGAGTGAGGAAA-4L8TX_181211_01_D02	8.64501765714893	0.876167567308108	mRNA_MOP	Unannotated	Unannotated
TATTGGGCAACATCGT-3L8TX_181211_01_C02	7.62495997892627	3.6987087445809	mRNA_MOP	Unannotated	Unannotated
TCTCCGACAAGTCATC-5L8TX_181211_01_H01	-5.49112936509839	-1.74920239872201	mRNA_MOP	4	L2/3 IT
ACCTGTCCAAATGAAC-5L8TX_181211_01_H01	9.40790084348926	2.98420807891623	mRNA_MOP	Unannotated	Unannotated
TGAGGGAGTTCCGTTC-4L8TX_181211_01_D02	11.2774315212847	3.07552573257224	mRNA_MOP	Unannotated	Unannotated
TCATCCGCATTGACAC-4L8TX_181211_01_D02	8.47394183622607	4.19844171577231	mRNA_MOP	Unannotated	Unannotated
ACCTGAAAGTGGATTA-4L8TX_181211_01_D02	-12.0480565692305	-0.517019359533628	mRNA_MOP	12	NP
CTGAAGCTGTCATGAAAATGACGTATAGAGGC	-1.32284122360936	-5.70742800659402	ATAC_MOP	7	L4/5 IT
TCAGCAACAGCTTTGA-4L8TX_181211_01_D02	7.2224026058794	0.0843226032807034	mRNA_MOP	Unannotated	Unannotated
TAATGCGCCTCTCTACAAGGCTATAGGCGAAG	-4.28659626497021	0.200468363101641	ATAC_MOP	9	L2/3 IT
GGCAGTCCAATTCTTC-3L8TX_181211_01_C02	10.1812610958696	2.79240724616782	mRNA_MOP	Unannotated	Unannotated
TACCTGCTCATTGCCC-2L8TX_181211_01_B02	-12.1594772006392	-0.992629556124051	mRNA_MOP	12	NP
CAGCCAGAGCGACCCT-3L8TX_181211_01_C02	10.4754104946733	3.17729541831748	mRNA_MOP	Unannotated	Unannotated
CTTCTCTAGTCAGCCC-3L8TX_181211_01_C02	8.42295936094531	1.84010908180014	mRNA_MOP	Unannotated	Unannotated
GAATTCGTTGCCAATTTCCGGTAAATAGAGGC	-0.717427369487197	-2.02538969940408	ATAC_MOP	2	L4/5 IT
CGCTCATTTAGGCATGAAGGCTATAGGCGAAG	-3.48792096627942	0.0795216875626248	ATAC_MOP	Unannotated	Unannotated
ATTCAGAACTAATGCTAGGATAACGTACTGAC	-1.21821140898457	0.814352305467288	ATAC_MOP	Unannotated	Unannotated
CGGGCATCAAGTTGGG-5L8TX_181211_01_H01	-10.2380466128706	-6.01747849411233	mRNA_MOP	Unannotated	Unannotated
CCTCCTCGTCGGAACA-3L8TX_181211_01_C02	-10.365504231584	2.48720857673423	mRNA_MOP	Unannotated	Unannotated
AGTTCCCAGAATCTAG-2L8TX_181211_01_B02	5.58741382108936	1.23682072931067	mRNA_MOP	Unannotated	Unannotated
CGCTCATTGGAGCTACGCGTAAGAGTACTGAC	-2.99996897233716	5.35660073333518	ATAC_MOP	20	MGC
TGATGCACAGTCGCTG-3L8TX_181211_01_C02	-9.02364250673047	-2.92648222870096	mRNA_MOP	Unannotated	Unannotated
TCCGCGAAGTCATGAATAAGATCCGGCTCTGA	-3.72657629503003	9.95996949249045	ATAC_MOP	8	Pvalb
ATTCCATGTAGGACCA-5L8TX_181211_01_H01	10.0778742169023	2.33703062110678	mRNA_MOP	Unannotated	Unannotated
GTTTGGAGTTTACTGG-4L8TX_181211_01_D02	8.05258086668262	3.45938059860007	mRNA_MOP	Unannotated	Unannotated
AAGTTCGCATGTGCCG-5L8TX_181211_01_H01	6.52843430982837	-0.750541119043668	mRNA_MOP	Unannotated	Unannotated
AGGGCTCAGGCGAACT-1L8TX_181211_01_A02	-2.48032852662793	9.91434762054221	mRNA_MOP	8	Pvalb
CGCTCATTCTTCAATGATAGCCTTGGCTCTGA	-3.36574265016309	-0.354196159307798	ATAC_MOP	9	L2/3 IT
GAATTCGTCAAGTTCAGGATACTAGGCTCTGA	-1.31382012022725	-1.01355102485879	ATAC_MOP	Unannotated	Unannotated
GCTACCTAGCTCTGTA-2L8TX_181211_01_B02	-5.16919466508618	-0.0732860547946293	mRNA_MOP	4	L2/3 IT
GGATGTTAGTTCCGTA-5L8TX_181211_01_H01	-4.77047893060437	-6.66535761780008	mRNA_MOP	6	L4/5 IT
GTTGTGATCGCTACAA-5L8TX_181211_01_H01	9.27243045316943	3.25766727500693	mRNA_MOP	Unannotated	Unannotated
TGACTCCTCGATTGAC-4L8TX_181211_01_D02	6.7071414326311	-0.918289212648709	mRNA_MOP	Unannotated	Unannotated
GACGTTACAGAGGTTG-2L8TX_181211_01_B02	-1.81488087428799	-6.55971053070291	mRNA_MOP	7	L4/5 IT
TTGAGTGAGAGGTATT-1L8TX_181211_01_A02	-3.97514530671826	-0.511074451868375	mRNA_MOP	Unannotated	Unannotated
GAGTTACCAGTAGTTC-1L8TX_181211_01_A02	7.15076545225391	-1.6197703165458	mRNA_MOP	Unannotated	Unannotated
ACCCAAATCCTTATAC-2L8TX_181211_01_B02	7.8386020992876	-0.453188566629728	mRNA_MOP	Unannotated	Unannotated
CGCTCATTCAAGTTCATTGGAAGTTAATCTTA	-1.66146137965909	4.99211165481345	ATAC_MOP	17	Astro
TGCATCCTCCGTAGTA-2L8TX_181211_01_B02	8.37624362455615	-0.846404938165982	mRNA_MOP	Unannotated	Unannotated
TCTACCGCAATTGTGC-2L8TX_181211_01_B02	-9.56514164460889	3.52544090324179	mRNA_MOP	11	L5 PT
AGAACCTCAATCAGCT-2L8TX_181211_01_B02	8.70829204069385	3.54818770461814	mRNA_MOP	Unannotated	Unannotated
TGCATCCTCGCCTCTA-4L8TX_181211_01_D02	9.9754314755083	3.44147440963523	mRNA_MOP	Unannotated	Unannotated
CTCATTAGTACGGTTT-3L8TX_181211_01_C02	6.32540181623706	0.26946609453396	mRNA_MOP	Unannotated	Unannotated
GTATTGGAGGAAAGGT-4L8TX_181211_01_D02	-11.5012712146162	-6.97086480087503	mRNA_MOP	1	L6 CT
GGCTTTCCAGACAAAT-3L8TX_181211_01_C02	5.74470475660571	1.65854594283835	mRNA_MOP	Unannotated	Unannotated
GTCATTTGTACAAACA-1L8TX_181211_01_A02	-4.95193406594983	-4.45262482589944	mRNA_MOP	6	L6 IT
TTCTAACCATTAGGAA-4L8TX_181211_01_D02	4.78852990614185	1.2804137187554	mRNA_MOP	Unannotated	Unannotated
CGGCTATGGTCATGAAGAAGTATGCAGGACGT	-4.24781056894055	-5.46376517242654	ATAC_MOP	6	L6 IT
ATTCAGAATAGCGCTCTTCTAGCTTAATCTTA	-0.570593532454879	-3.43043854660257	ATAC_MOP	2	L4/5 IT
CCTCTAGCACTATCCC-1L8TX_181211_01_A02	7.9923000668169	3.22248241477744	mRNA_MOP	Unannotated	Unannotated
ATTCCATTCGCTATTT-4L8TX_181211_01_D02	-4.80385085595837	10.710164042051	mRNA_MOP	10	Sst
TCAGTTTTCGTTCAGA-4L8TX_181211_01_D02	-1.81026288522473	-6.75088551468118	mRNA_MOP	7	L4/5 IT
TGTTTGTAGTTGCGCC-2L8TX_181211_01_B02	-10.5676774646162	-4.93530085510476	mRNA_MOP	1	L6 CT
AGTGATCAGATGCTGG-5L8TX_181211_01_H01	-3.78766008867017	-2.1940381807731	mRNA_MOP	4	L2/3 IT
GAGCTGCAGTATGACA-5L8TX_181211_01_H01	9.06976798521289	2.5623197274758	mRNA_MOP	Unannotated	Unannotated
AACCAACCAGCAAGAC-2L8TX_181211_01_B02	7.05587676512012	-1.44911220497354	mRNA_MOP	Unannotated	Unannotated
CCTCCTCGTTGGCCTG-4L8TX_181211_01_D02	8.01214793668994	4.08969685607688	mRNA_MOP	Unannotated	Unannotated
TGACTCCAGAATGTTG-4L8TX_181211_01_D02	8.49194339262256	-1.08612468666299	mRNA_MOP	Unannotated	Unannotated
TTGAACGGTCATTCCC-1L8TX_181211_01_A02	10.5613069866777	3.25752422385947	mRNA_MOP	Unannotated	Unannotated
CAGTTCCGTGGTCAAG-5L8TX_181211_01_H01	5.18656257139453	1.24748060279624	mRNA_MOP	Unannotated	Unannotated
AACAAGAGTGTTACAC-1L8TX_181211_01_A02	8.36633685575732	2.10754320197837	mRNA_MOP	Unannotated	Unannotated
ACTGTGACACAAATCC-4L8TX_181211_01_D02	10.5079336498857	1.81984624439017	mRNA_MOP	Unannotated	Unannotated
TTCATGTGTTTATGCG-3L8TX_181211_01_C02	-3.58676454080334	-2.088095931475	mRNA_MOP	Unannotated	Unannotated
ATGTCCCAGGACGCAT-5L8TX_181211_01_H01	9.23030475126514	2.47713491493003	mRNA_MOP	Unannotated	Unannotated
GTTATGGCAGGACTAG-1L8TX_181211_01_A02	10.2942524288774	3.60408803993003	mRNA_MOP	Unannotated	Unannotated
TATACCTCAAGGTACG-3L8TX_181211_01_C02	9.41127017484912	1.53253182941214	mRNA_MOP	Unannotated	Unannotated
TTCTGTAGTGGTCTTA-5L8TX_181211_01_H01	6.56154063688525	-1.08215728229745	mRNA_MOP	Unannotated	Unannotated
TACAGGTCACCACATA-2L8TX_181211_01_B02	10.0690374706865	2.81900713020102	mRNA_MOP	Unannotated	Unannotated
TAATGCGCTACGCTGCTATCCTCTGTACTGAC	-3.75170799745312	-0.0727403444693882	ATAC_MOP	9	L2/3 IT
GAAGTAACAGCAGTGA-1L8TX_181211_01_A02	-9.11852451814404	-4.61620476669534	mRNA_MOP	18	L6 CT
TACTTCACAGTCAGCC-2L8TX_181211_01_B02	9.29944613920459	2.10696682506339	mRNA_MOP	Unannotated	Unannotated
TGTTCTAAGAGCATAT-5L8TX_181211_01_H01	-2.06501134885541	-6.47928860611184	mRNA_MOP	7	L4/5 IT
GAGATTCCACTCGCTAGAGCCTTACCTATCCT	-4.73501488221875	-5.25340369171365	ATAC_MOP	6	L6 IT
TGTGGCGGTCACTGAT-4L8TX_181211_01_D02	-1.54314818633786	-6.57059004730447	mRNA_MOP	7	L4/5 IT
TCAGCCTAGATCCCAT-2L8TX_181211_01_B02	9.53832534300098	4.05302307182089	mRNA_MOP	Unannotated	Unannotated
CTGGTCTTCTAGCCTC-4L8TX_181211_01_D02	9.92815307127246	1.67162475162284	mRNA_MOP	Unannotated	Unannotated
ATCGCCTCAGCTCTGG-1L8TX_181211_01_A02	-5.52635094178906	-2.32358076996072	mRNA_MOP	4	L2/3 IT
AGTTCGAGTGGTCTGC-1L8TX_181211_01_A02	-3.81544205201855	-1.55620506233438	mRNA_MOP	4	L2/3 IT
ACACGCGCACTGCACG-5L8TX_181211_01_H01	6.71191075788745	1.49610778861777	mRNA_MOP	Unannotated	Unannotated
TTCTTCCAGACTAAGT-2L8TX_181211_01_B02	-3.9772691394209	-1.82684781975015	mRNA_MOP	4	L2/3 IT
TGCAGTACAATGTCAC-1L8TX_181211_01_A02	9.22065547453174	3.17649576240317	mRNA_MOP	Unannotated	Unannotated
AGCTACAGTCCTTGTC-2L8TX_181211_01_B02	8.98532107816943	1.58939585262076	mRNA_MOP	Unannotated	Unannotated
GGCAGTCTCCTGATAG-2L8TX_181211_01_B02	-2.56637224210492	9.75591656738059	mRNA_MOP	8	Pvalb
TTGGGATTCTGCGTCT-1L8TX_181211_01_A02	-1.25942679895154	-3.6640887541221	mRNA_MOP	2	L4/5 IT
CGCCATTCAGCCTATA-1L8TX_181211_01_A02	-0.528603818547637	-4.25543358749612	mRNA_MOP	2	L4/5 IT
ATTCAGAATTCCATCCGAAGTATGCCTATCCT	-3.39833947671643	5.64058491760031	ATAC_MOP	20	MGC
CAATTTCAGAGCCGTA-3L8TX_181211_01_C02	-5.37315937532178	-5.77902033752664	mRNA_MOP	6	L6 IT
GAGACCCTCTTCCCGA-5L8TX_181211_01_H01	6.36668017851123	0.250508007454733	mRNA_MOP	Unannotated	Unannotated
CGCTCATTCAAGTTCAAATGACGTGGCTCTGA	-1.7729189063429	4.78023097091452	ATAC_MOP	17	Astro
TTCTTGAGTCCTCCAT-3L8TX_181211_01_C02	-7.93343397630444	8.55159947448508	mRNA_MOP	16	CGE
GAGATTCCTATGGTCGTTGGAAGTTATAGCCT	-1.55839082254163	-2.21937683052285	ATAC_MOP	2	L6 IT
ATTCCTAAGGTAAACT-3L8TX_181211_01_C02	-3.84713217271558	-1.08595195240243	mRNA_MOP	Unannotated	Unannotated
ATCACTTCACATTGTG-3L8TX_181211_01_C02	-9.61100956453076	-6.04840090698465	mRNA_MOP	1	L6 CT
GATAGAATCATGTCAG-1L8TX_181211_01_A02	-3.46293088449231	-1.52876856750711	mRNA_MOP	4	L2/3 IT
AGTGATCTCCATTTAC-1L8TX_181211_01_A02	8.13504985319385	-1.38290658420785	mRNA_MOP	Unannotated	Unannotated
CGATGGCGTTATTCCT-2L8TX_181211_01_B02	8.74047282682666	-1.33087363666757	mRNA_MOP	Unannotated	Unannotated
CGGCTATGACGAATCTTAAGATCCAGGCGAAG	-1.31889155162564	0.974023314054171	ATAC_MOP	Unannotated	Unannotated
AATGGAAGTGCGACAA-2L8TX_181211_01_B02	-1.51749476445905	-6.48883011764749	mRNA_MOP	7	L4/5 IT
CCGATCTTCTCCCTAG-4L8TX_181211_01_D02	10.6312027310015	3.33301636749045	mRNA_MOP	Unannotated	Unannotated
CGAGTTACATCAGTGT-3L8TX_181211_01_C02	6.93107989774951	-1.67932715839608	mRNA_MOP	Unannotated	Unannotated
TTGGGTATCCACCTCA-5L8TX_181211_01_H01	10.7017441128374	3.18038126998679	mRNA_MOP	Unannotated	Unannotated
CAGGTATCATCATCTT-5L8TX_181211_01_H01	10.7348833416582	2.460492582853	mRNA_MOP	Unannotated	Unannotated
AGGGTGAAGAATTGTG-2L8TX_181211_01_B02	-10.9493856097578	-6.90522292083963	mRNA_MOP	1	L6 CT
GGATGTTAGAGCCATG-1L8TX_181211_01_A02	-3.53897902024976	11.1570405679299	mRNA_MOP	8	Pvalb
CGCTCATTCGCTTGATGGATACTAAGGCGAAG	-3.41315433038464	-0.205629645054181	ATAC_MOP	9	L2/3 IT
TCAGCCTCACATCATG-5L8TX_181211_01_H01	8.28871158109912	1.82039258056418	mRNA_MOP	Unannotated	Unannotated
GCGGAAAAGTAGATCA-5L8TX_181211_01_H01	-0.911035109591396	-4.45534518188699	mRNA_MOP	2	L4/5 IT
CATGCTCAGAATCGAT-4L8TX_181211_01_D02	-11.0705146457075	-6.78404190963968	mRNA_MOP	1	L6 CT
CGTTCTGCATTCAGCA-1L8TX_181211_01_A02	-5.48434492601147	-1.01715686744912	mRNA_MOP	4	L2/3 IT
AGTAGTCTCTGTCGTC-3L8TX_181211_01_C02	-10.4038772250532	-4.82919934219583	mRNA_MOP	1	L6 CT
TCGCAGGGTCTTGAAC-1L8TX_181211_01_A02	-2.48900743974438	-1.67480102009042	mRNA_MOP	2	L4/5 IT
TCCTTTCAGCACTCCG-5L8TX_181211_01_H01	8.80951121793994	1.80208954387442	mRNA_MOP	Unannotated	Unannotated
TTCTGTAGTGGTCCCA-4L8TX_181211_01_D02	8.23679450498828	3.32757899337546	mRNA_MOP	Unannotated	Unannotated
ATGTCCCGTGTTCGAT-1L8TX_181211_01_A02	8.49918654905566	-0.744590429727872	mRNA_MOP	Unannotated	Unannotated
GCCATTCGTACCAATC-5L8TX_181211_01_H01	-2.87376567376843	9.51018044524924	mRNA_MOP	8	Pvalb
GAAACCTAGAGATCGC-2L8TX_181211_01_B02	-0.376311090123565	-4.64547350830301	mRNA_MOP	2	L4/5 IT
TGAGCATTCTAGACCA-4L8TX_181211_01_D02	-9.283828702104	-3.17102125114663	mRNA_MOP	Unannotated	Unannotated
GAACGTTAGCCGCTTG-2L8TX_181211_01_B02	-4.18526526941052	-0.8308310789512	mRNA_MOP	4	L2/3 IT
GTTCTATCAGCTGTAT-1L8TX_181211_01_A02	-4.30582090867749	-0.833371071283658	mRNA_MOP	4	L2/3 IT
AGAACAACACGCTGTG-4L8TX_181211_01_D02	6.74883273588428	1.87096795612113	mRNA_MOP	Unannotated	Unannotated
AGCGATAGCTAATGCTGGATACTACAGGACGT	-2.79890188230267	0.288645664091269	ATAC_MOP	Unannotated	Unannotated
TCTCACGTCACGGAGA-3L8TX_181211_01_C02	-0.411685373914154	-5.36147883362039	mRNA_MOP	Unannotated	Unannotated
TACGTCCAGGGTTGCA-2L8TX_181211_01_B02	7.72953322874316	-1.57946517891153	mRNA_MOP	Unannotated	Unannotated
CAGCAGCAGCGTTCAT-1L8TX_181211_01_A02	-0.655628528726013	-6.63052227920755	mRNA_MOP	7	L4/5 IT
TGGCGTGAGTTGTAAG-4L8TX_181211_01_D02	-4.50404116166821	-6.34680989212259	mRNA_MOP	6	L4/5 IT
GTTTACTTCTGGACCG-1L8TX_181211_01_A02	-5.65808578981152	-5.4725547117637	mRNA_MOP	6	L6 IT
CATTGTTTCCCATACC-5L8TX_181211_01_H01	7.28377631651172	-0.890197424356778	mRNA_MOP	Unannotated	Unannotated
ATTCACTTCCCATGGG-4L8TX_181211_01_D02	-10.0361919070601	3.68245837264792	mRNA_MOP	11	L5 PT
TCATGTTCACGTCGTG-4L8TX_181211_01_D02	-1.00470541073075	-3.20876338905557	mRNA_MOP	2	L4/5 IT
TCCGGAGAGTCTACCAGGTTAGACGTACTGAC	-8.96830841554394	-5.64165738052591	ATAC_MOP	1	L6 CT
GCTACCTTCATCGTAG-5L8TX_181211_01_H01	10.2925939892412	3.35382554107444	mRNA_MOP	Unannotated	Unannotated
ATGAGTCAGAAACTGT-2L8TX_181211_01_B02	7.36529830442676	-0.501569239561399	mRNA_MOP	Unannotated	Unannotated
ATTACTCGATAAGTCGAGGATAACTAATCTTA	-3.97760054124585	0.338793756301562	ATAC_MOP	9	L2/3 IT
TGGGAAGGTGGAAGTC-1L8TX_181211_01_A02	-2.66828199876538	10.668358774717	mRNA_MOP	8	Pvalb
GACCAATTCCGATAAC-1L8TX_181211_01_A02	-7.15067335618726	6.48954960876242	mRNA_MOP	13	CGE
GAATTCGTTCCTGAGCTTATGCGACAGGACGT	-2.45278247846356	0.0226709710909527	ATAC_MOP	Unannotated	Unannotated
ACAGCCGAGCCATGCC-2L8TX_181211_01_B02	9.51058677183399	3.03430506759421	mRNA_MOP	Unannotated	Unannotated
TCCATGCAGATACCAA-2L8TX_181211_01_B02	8.33667090879688	-0.597857980196317	mRNA_MOP	Unannotated	Unannotated
GCGAGAAAGGTTCATC-1L8TX_181211_01_A02	7.06438067899951	0.0302476900173825	mRNA_MOP	Unannotated	Unannotated
GCTACCTCAAGCCATT-2L8TX_181211_01_B02	11.5098247860552	2.88201090865866	mRNA_MOP	Unannotated	Unannotated
GCATGATGTAGGTAGC-5L8TX_181211_01_H01	-4.75931569589368	-5.88552000946267	mRNA_MOP	6	L6 IT
ACGTAGTTCGTTGCCT-1L8TX_181211_01_A02	-2.33304437650433	-6.56724503463968	mRNA_MOP	7	L4/5 IT
CGTAATGTCCCAGGCA-2L8TX_181211_01_B02	9.53919795500049	1.70582232051627	mRNA_MOP	Unannotated	Unannotated
AGCCAGCTCGCCCAGA-1L8TX_181211_01_A02	7.16403392301807	-1.44788899845346	mRNA_MOP	Unannotated	Unannotated
TAAGCGTCAACCGTGC-1L8TX_181211_01_A02	-12.569584813249	-1.14413788742288	mRNA_MOP	12	NP
AACCACATCATTCGGA-4L8TX_181211_01_D02	8.81772902952441	1.74336907439963	mRNA_MOP	Unannotated	Unannotated
ACGTTCCTCATAGGCT-5L8TX_181211_01_H01	-7.02681156648389	6.53102347427146	mRNA_MOP	13	CGE
GGCTTTCCACACACGC-5L8TX_181211_01_H01	-9.16995140565625	3.09157511764304	mRNA_MOP	11	L5 PT
ACGTACATCGAAGAAT-3L8TX_181211_01_C02	8.326034579146	2.25134536796347	mRNA_MOP	Unannotated	Unannotated
TGCAGTAGTTACTCAG-1L8TX_181211_01_A02	-5.66052671922436	-1.14473560280069	mRNA_MOP	4	L2/3 IT
GTCCTCAGTTCTCCCA-4L8TX_181211_01_D02	10.1801882122637	4.13863894515769	mRNA_MOP	Unannotated	Unannotated
GACCCTTTCGCATAGT-5L8TX_181211_01_H01	10.0393610333086	4.58649012618796	mRNA_MOP	Unannotated	Unannotated
CTCTCGAAGAAGCGAA-5L8TX_181211_01_H01	-2.45146104348889	-3.78934624618753	mRNA_MOP	2	L4/5 IT
ATTTACCCAAGTTCCA-2L8TX_181211_01_B02	-3.46779510034314	-2.54313900894388	mRNA_MOP	4	L2/3 IT
GCTCAAAGTAACAGGC-4L8TX_181211_01_D02	7.89796451078662	-1.23020616001352	mRNA_MOP	Unannotated	Unannotated
CCTCCTCGTTAGCGGA-5L8TX_181211_01_H01	7.46327785002002	-0.587767331068357	mRNA_MOP	Unannotated	Unannotated
TTGTTGTAGGTAGGCT-2L8TX_181211_01_B02	-4.52690478814831	-2.4204318804191	mRNA_MOP	4	L2/3 IT
CTCATGCCACTTCTCG-4L8TX_181211_01_D02	6.64621690260181	1.59493908458487	mRNA_MOP	Unannotated	Unannotated
AGCGATAGCGTACTAGAAGGCTATGGCTCTGA	-2.81736334813824	-0.247616766159375	ATAC_MOP	Unannotated	Unannotated
ACGTTCCCATTCCTCG-3L8TX_181211_01_C02	7.13208011137256	2.02979323440329	mRNA_MOP	Unannotated	Unannotated
ACCCTTGAGATACAGT-3L8TX_181211_01_C02	-2.95017012609235	9.96209904723899	mRNA_MOP	8	Pvalb
ATTACTCGTATCCTTT-3L8TX_181211_01_C02	-4.87168094171277	9.26791855865256	mRNA_MOP	10	Sst
GGTGGCTTCTTCGTAT-3L8TX_181211_01_C02	-2.40419622911206	4.27717206054465	mRNA_MOP	5	Endo
TCATTACTCGAAGCCC-5L8TX_181211_01_H01	-2.09484299672833	-7.01149847931131	mRNA_MOP	7	L4/5 IT
TGAATCGGTAATCAGA-5L8TX_181211_01_H01	-5.76834675325146	-1.19506075805887	mRNA_MOP	Unannotated	Unannotated
CCTCCTCAGATTACCC-3L8TX_181211_01_C02	-10.8820371295332	-6.81750157303079	mRNA_MOP	1	L6 CT
TCATTACTCACATACG-3L8TX_181211_01_C02	9.34186175810107	2.92388460212485	mRNA_MOP	Unannotated	Unannotated
GCAGGCTTCGGACCAC-2L8TX_181211_01_B02	8.8224888180376	1.97341546588675	mRNA_MOP	Unannotated	Unannotated
CCACACTCACCAGACC-4L8TX_181211_01_D02	-5.0677003527998	-1.86379840797647	mRNA_MOP	4	L2/3 IT
GAATTCGTGAATTACGAAGAGATGAGGCGAAG	-3.01997634423962	5.43843981796042	ATAC_MOP	Unannotated	Unannotated
TACCGGGAGCGTATAA-3L8TX_181211_01_C02	8.20384315000781	3.96072456413047	mRNA_MOP	Unannotated	Unannotated
TCCGGAGATCTATCCGATTCGTTGCCTATCCT	-2.89489158643475	-0.232022969190915	ATAC_MOP	9	L2/3 IT
TTCCTTCCACACCGCA-1L8TX_181211_01_A02	10.7410383556963	3.07704326682822	mRNA_MOP	Unannotated	Unannotated
GGTAACTCACATGAAA-2L8TX_181211_01_B02	9.79433539854297	1.6694712358071	mRNA_MOP	Unannotated	Unannotated
CATGCGGGTAGAATAC-5L8TX_181211_01_H01	9.38342002378711	3.79592511230246	mRNA_MOP	Unannotated	Unannotated
ACTTATCAGAATTGTG-1L8TX_181211_01_A02	-10.4015025760054	-4.64761116928323	mRNA_MOP	1	L6 CT
AATGGAAAGAACGTGC-3L8TX_181211_01_C02	-5.45856138719311	-2.16691186851724	mRNA_MOP	4	L2/3 IT
GCAACCGTCGCATAGT-3L8TX_181211_01_C02	-5.54812761796704	-0.194678155844052	mRNA_MOP	4	L2/3 IT
CCCTGATAGATACATG-3L8TX_181211_01_C02	9.2253265713335	3.75603673034445	mRNA_MOP	Unannotated	Unannotated
GATCACAAGTTCATCG-3L8TX_181211_01_C02	-3.47698661340466	-6.7037706655906	mRNA_MOP	6	L4/5 IT
CGAGAAGTCGTTATCT-5L8TX_181211_01_H01	11.3183994625688	3.82980987602011	mRNA_MOP	Unannotated	Unannotated
AGTAGTCTCGATACTG-1L8TX_181211_01_A02	-3.89349528802624	-2.01469161934121	mRNA_MOP	4	L2/3 IT
GTATTTCTCAAGTGGG-1L8TX_181211_01_A02	-5.43033119691601	-6.06903794235452	mRNA_MOP	6	L6 IT
GTGCTGGAGCCGATTT-2L8TX_181211_01_B02	-7.75853535188428	8.95898148589865	mRNA_MOP	16	CGE
TCGCTCAGTTTGGCTA-4L8TX_181211_01_D02	-1.74977597249738	-6.76770785278543	mRNA_MOP	7	L4/5 IT
CTCCCTCTCAGTGCGC-4L8TX_181211_01_D02	5.26648095594653	1.29119834476248	mRNA_MOP	Unannotated	Unannotated
GCTTCACTCCTCACCA-2L8TX_181211_01_B02	-3.38008424295178	-0.956846384470304	mRNA_MOP	Unannotated	Unannotated
GTTATGGCATCGCTCT-2L8TX_181211_01_B02	-12.196314778459	-0.341988353197415	mRNA_MOP	12	NP
AGCGATTCACGATAGG-5L8TX_181211_01_H01	10.5453548763872	3.98039385848777	mRNA_MOP	Unannotated	Unannotated
ATCGTGATCCACTTCG-1L8TX_181211_01_A02	6.36277488218555	-0.656701712076505	mRNA_MOP	Unannotated	Unannotated
TTTACGTCAAATGCTC-1L8TX_181211_01_A02	-5.6791152621626	-5.97186043686136	mRNA_MOP	6	L6 IT
GATTCTTGTATGCTAC-2L8TX_181211_01_B02	11.435261759627	2.72571894698874	mRNA_MOP	Unannotated	Unannotated
ACCTGTCCAACTGCTA-3L8TX_181211_01_C02	10.0600872372271	3.97310659461753	mRNA_MOP	Unannotated	Unannotated
CTTACCGAGATGTAGT-1L8TX_181211_01_A02	-2.85893341554394	-2.97977354950174	mRNA_MOP	2	L2/3 IT
CGGCTATGTACTGCCTATTCGTTGCAGGACGT	-2.7542421485304	4.59500071578757	ATAC_MOP	Unannotated	Unannotated
ATATCCTCACATTCGA-4L8TX_181211_01_D02	7.24219420896777	-0.1712891740249	mRNA_MOP	Unannotated	Unannotated
CTGAAGCTTAAGGCGAAAGAGATGGGCTCTGA	-2.6973516608595	0.287979883934419	ATAC_MOP	Unannotated	Unannotated
CTCAATTTCGATTCCC-5L8TX_181211_01_H01	-3.20038315309277	-1.29470076984628	mRNA_MOP	4	L2/3 IT
TGCAGGCGTAGCTGTT-4L8TX_181211_01_D02	-11.0060491229414	-5.93411877578958	mRNA_MOP	1	L6 CT
AACTTCTAGAATTTGG-1L8TX_181211_01_A02	9.50298312650928	3.58757493072287	mRNA_MOP	Unannotated	Unannotated
AAGACTCAGCGACTAG-5L8TX_181211_01_H01	-1.03403135417095	-4.17623522705301	mRNA_MOP	2	L4/5 IT
TGTTACTCAATCGTCA-4L8TX_181211_01_D02	-5.40080305589429	-1.86414125389322	mRNA_MOP	4	L2/3 IT
GATGGAGTCTCTAGGA-5L8TX_181211_01_H01	-12.2546758319258	-0.449893085424741	mRNA_MOP	12	NP
TAACACGCAGCAAGAC-1L8TX_181211_01_A02	8.58538344846973	3.48395797782675	mRNA_MOP	Unannotated	Unannotated
GCTTCACAGAAATCCA-2L8TX_181211_01_B02	11.1075249050737	3.12024375968711	mRNA_MOP	Unannotated	Unannotated
CCGCAAGCACCGGAAA-1L8TX_181211_01_A02	10.0139017437578	4.40771195464865	mRNA_MOP	Unannotated	Unannotated
TCCATGCGTATGAGCG-4L8TX_181211_01_D02	-10.4450645114302	-5.66673424667581	mRNA_MOP	1	L6 CT
GTACAGTTCTCGACCT-2L8TX_181211_01_B02	11.4537840222002	2.46417924934165	mRNA_MOP	Unannotated	Unannotated
TTTCATGCACTGATTG-2L8TX_181211_01_B02	6.43036225782642	-0.999516038362821	mRNA_MOP	Unannotated	Unannotated
CTCAATTGTAATGCGG-2L8TX_181211_01_B02	10.1022453640581	3.39016363197104	mRNA_MOP	Unannotated	Unannotated
AGTGACTTCTGTCCCA-1L8TX_181211_01_A02	10.702499422896	3.18868920379416	mRNA_MOP	Unannotated	Unannotated
CAAGCTATCACTAGCA-5L8TX_181211_01_H01	-2.7198615933775	-1.43740215725168	mRNA_MOP	Unannotated	Unannotated
ACTACGACACTTGGGC-4L8TX_181211_01_D02	7.70630649076709	2.43853709274069	mRNA_MOP	Unannotated	Unannotated
GTCTCACCAGGTACGA-4L8TX_181211_01_D02	-2.81713196290723	-2.82333281463846	mRNA_MOP	2	L4/5 IT
AGATAGAGTCCCGGTA-3L8TX_181211_01_C02	8.97970489012012	3.90757057243125	mRNA_MOP	Unannotated	Unannotated
CAGCAATCATCCTTGC-3L8TX_181211_01_C02	7.8748979900957	3.52530953460471	mRNA_MOP	Unannotated	Unannotated
CCTTCAGAGAAGATCT-2L8TX_181211_01_B02	-3.60183140290967	-5.07482197708352	mRNA_MOP	6	L6 IT
TCAGTCCCACCAGCTG-5L8TX_181211_01_H01	9.29324820982227	3.11539480262534	mRNA_MOP	Unannotated	Unannotated
TCCTCCCCACAGTATC-5L8TX_181211_01_H01	6.86994126783618	-0.560738591615995	mRNA_MOP	Unannotated	Unannotated
AGGCTGCCACATAACC-2L8TX_181211_01_B02	9.08776858793506	2.58173439079062	mRNA_MOP	Unannotated	Unannotated
CCCATTGTCGTCCATC-5L8TX_181211_01_H01	10.2049751614214	3.69194790893332	mRNA_MOP	Unannotated	Unannotated
TCATACTCATGGCCAC-3L8TX_181211_01_C02	8.0537891720415	3.39241549545066	mRNA_MOP	Unannotated	Unannotated
GTTGCTCCAAATCCCA-1L8TX_181211_01_A02	9.44840434538135	3.69377848678366	mRNA_MOP	Unannotated	Unannotated
CATCCACGTGAACGGT-5L8TX_181211_01_H01	-0.687619503867538	-3.66527369446023	mRNA_MOP	2	L4/5 IT
ATAGAGATCCACACCT-1L8TX_181211_01_A02	10.2634344433428	3.67484399848715	mRNA_MOP	Unannotated	Unannotated
AATTCCTTCAGGAAAT-4L8TX_181211_01_D02	8.6291351650835	2.59716841750876	mRNA_MOP	Unannotated	Unannotated
GATCATGTCCGTGTAA-3L8TX_181211_01_C02	-2.72959014428845	-6.69924166626199	mRNA_MOP	7	L4/5 IT
TTTCAGTTCTGTGCTC-1L8TX_181211_01_A02	9.82428077207813	2.0302860456063	mRNA_MOP	Unannotated	Unannotated
ACACTGACACTACTTT-2L8TX_181211_01_B02	7.38597491728076	2.13460263782279	mRNA_MOP	Unannotated	Unannotated
GAGATTCCTCGACGTCATCTGAGTGGCTCTGA	-4.50709792627087	-4.83032753891214	ATAC_MOP	6	L6 IT
AACCTGACACGCTTAA-5L8TX_181211_01_H01	8.8086948727251	1.93373951488272	mRNA_MOP	Unannotated	Unannotated
TCGACGGAGAGGTCAC-5L8TX_181211_01_H01	-2.66076454175702	-3.41872861808999	mRNA_MOP	2	L4/5 IT
ACGGAAGTCCGCAAAT-5L8TX_181211_01_H01	-5.75735136522046	-1.14372554249032	mRNA_MOP	4	L2/3 IT
ACCTACCGTTGTTGTG-2L8TX_181211_01_B02	-12.1344241763472	-0.409312574331601	mRNA_MOP	12	NP
AAGACAATCTTTGATC-1L8TX_181211_01_A02	-9.6894273425459	-5.55790665573343	mRNA_MOP	1	L6 CT
CATCAAGCATCCTTGC-4L8TX_181211_01_D02	9.44707492338428	1.42990026050345	mRNA_MOP	Unannotated	Unannotated
CTCAGAACAGACAATA-4L8TX_181211_01_D02	-10.4922227527021	2.73664447837607	mRNA_MOP	11	L5 PT
ATTCAGAAATAAGTCGAACGAACGTAATCTTA	-3.65937348855725	0.679132940108935	ATAC_MOP	9	L2/3 IT
GAATCACTCAAGGACG-1L8TX_181211_01_A02	9.72799876676807	4.02719757133261	mRNA_MOP	Unannotated	Unannotated
CCACTTGGTATGCGTT-1L8TX_181211_01_A02	-0.625855621230514	-4.93375065750345	mRNA_MOP	Unannotated	Unannotated
CGCCATTTCTCGACCT-3L8TX_181211_01_C02	6.50886825071582	-1.592161921923	mRNA_MOP	Unannotated	Unannotated
GACCCAGTCCATTGCC-1L8TX_181211_01_A02	11.5555305813433	2.682989092405	mRNA_MOP	Unannotated	Unannotated
TTTACGTGTGCTGCAC-1L8TX_181211_01_A02	-11.2433833743452	-6.0867076200889	mRNA_MOP	1	L6 CT
CCATCACCACCTGATA-3L8TX_181211_01_C02	9.05556300627002	1.92156419330374	mRNA_MOP	Unannotated	Unannotated
TATACCTAGCAAGGAA-2L8TX_181211_01_B02	-6.58053728593579	10.013329477842	mRNA_MOP	22	Sst
AAGATAGTCTCGCTTG-5L8TX_181211_01_H01	8.42869285093555	-0.432187942926725	mRNA_MOP	Unannotated	Unannotated
TCGGTCTTCTTCCCAG-1L8TX_181211_01_A02	-5.63442703737012	-5.76214936203225	mRNA_MOP	6	L6 IT
CATACAGTCCGGCAAC-2L8TX_181211_01_B02	7.74902156339893	3.54167935424582	mRNA_MOP	Unannotated	Unannotated
AGATAGACAGTGTGCC-2L8TX_181211_01_B02	8.91932300077686	3.94715449386374	mRNA_MOP	Unannotated	Unannotated
GTACAGTAGTTCACTG-5L8TX_181211_01_H01	-2.41424569143048	-3.53273394531473	mRNA_MOP	Unannotated	Unannotated
GTCTCACCATCTGGGC-2L8TX_181211_01_B02	10.8015585278154	3.9006085115029	mRNA_MOP	Unannotated	Unannotated
AGCGATAGGGAGCTACTTCTAGCTATAGAGGC	-1.189815055859	0.247087156261365	ATAC_MOP	Unannotated	Unannotated
GTATTTCGTAGCTTAC-2L8TX_181211_01_B02	9.28210166441211	2.45853039794699	mRNA_MOP	Unannotated	Unannotated
ATTGTTCGTGAGGATC-3L8TX_181211_01_C02	7.68763545500049	1.50195190482871	mRNA_MOP	Unannotated	Unannotated
TCATTCACAAGCTACT-4L8TX_181211_01_D02	-11.0022058154463	-6.45514967865213	mRNA_MOP	Unannotated	Unannotated
GACATCAAGATCACCT-4L8TX_181211_01_D02	-10.9909209872603	-6.18390658325418	mRNA_MOP	1	L6 CT
TTGCATTGTAGCTTTG-2L8TX_181211_01_B02	8.59632590757617	2.10830208831565	mRNA_MOP	Unannotated	Unannotated
GGGCTACGTTCCGCGA-2L8TX_181211_01_B02	9.89098838316211	1.94596204334037	mRNA_MOP	Unannotated	Unannotated
TCTTGCGGTGGACCAA-2L8TX_181211_01_B02	-4.75322362436047	10.7031249719216	mRNA_MOP	10	Sst
GTCCTCACAAATCGGG-3L8TX_181211_01_C02	-3.4624392653822	-1.43039265102609	mRNA_MOP	4	L2/3 IT
CCTTCAGAGACGCAGT-1L8TX_181211_01_A02	-3.59437319291821	-6.03502324051126	mRNA_MOP	6	L4/5 IT
AATCGTGCACCTGCAG-1L8TX_181211_01_A02	10.7129116390825	2.48902270370261	mRNA_MOP	Unannotated	Unannotated
GGGTGAACAAATACAG-3L8TX_181211_01_C02	-1.50983097804776	-6.83099272674783	mRNA_MOP	7	L4/5 IT
AAAGAACAGGTACCTT-4L8TX_181211_01_D02	-2.69962677015057	-2.39139464325174	mRNA_MOP	Unannotated	Unannotated
TGAGACTGTAGTTCCA-4L8TX_181211_01_D02	9.90827945219287	2.49368021064536	mRNA_MOP	Unannotated	Unannotated
ACTTCCGCATAGGTTC-5L8TX_181211_01_H01	8.34478190885791	2.15578350597159	mRNA_MOP	Unannotated	Unannotated
GGGAGTACAGCCGTTG-4L8TX_181211_01_D02	-2.54821440232983	-3.22974851555093	mRNA_MOP	2	L4/5 IT
CTTCTCTTCCAGTGCG-1L8TX_181211_01_A02	-5.57383724702588	-1.10046508735879	mRNA_MOP	4	L2/3 IT
CGGACACGTGCTCTCT-5L8TX_181211_01_H01	8.72393039213428	-0.612119762365659	mRNA_MOP	Unannotated	Unannotated
CTCCATGTCACCATGA-4L8TX_181211_01_D02	-4.01903125299206	-0.987680224840482	mRNA_MOP	4	L2/3 IT
CGGGCATAGTTGTCAC-3L8TX_181211_01_C02	8.74459556089649	3.50904819541709	mRNA_MOP	Unannotated	Unannotated
AGCGATAGCAAGTTCAAGGATAACATAGAGGC	-0.391277816426666	-3.17313650078042	ATAC_MOP	2	L4/5 IT
ACAGCCGAGTCGAAAT-5L8TX_181211_01_H01	6.25773051725635	1.26062151962058	mRNA_MOP	Unannotated	Unannotated
AGCGATAGGGAGCTACCTAAGCCTAGGCGAAG	-3.67704984201184	4.61526438766257	ATAC_MOP	Unannotated	Unannotated
TGGATCACACGAGGTA-4L8TX_181211_01_D02	-1.65948727382413	-6.5845456404136	mRNA_MOP	7	L4/5 IT
TAATGCGCCTTCAATGAACGAACGCCTATCCT	-3.98197409166089	0.302904920513789	ATAC_MOP	9	L2/3 IT
ATAGGCTCAGATCCAT-3L8TX_181211_01_C02	10.4891844128252	3.92347285323874	mRNA_MOP	Unannotated	Unannotated
ATTCAGAAAAGCAACGATAGCCTTAGGCGAAG	-4.53242703927747	4.30723092132346	ATAC_MOP	15	Oligo
TAATTCCCAGGTCAGA-3L8TX_181211_01_C02	6.75676730619678	0.0839754956318539	mRNA_MOP	Unannotated	Unannotated
TTGGGATTCTTGAGCA-5L8TX_181211_01_H01	-4.50045439256421	-1.96965601867898	mRNA_MOP	Unannotated	Unannotated
GACACGCGTCATTCCC-1L8TX_181211_01_A02	7.87061885343799	2.52264377647177	mRNA_MOP	Unannotated	Unannotated
GGCGTCAGTATGGTAA-4L8TX_181211_01_D02	-2.29447897924176	-3.7215998453544	mRNA_MOP	2	L4/5 IT
CTCAGTCAGGTCCTGC-3L8TX_181211_01_C02	-2.74948534024945	-3.3838997167991	mRNA_MOP	2	L4/5 IT
GAATTCGTTCCTGAGCGCGTAAGATATAGCCT	-1.02463086722484	3.47317978912131	ATAC_MOP	Unannotated	Unannotated
ATAGACCTCCTCTCTT-4L8TX_181211_01_D02	7.58615973936328	-1.21797981685861	mRNA_MOP	Unannotated	Unannotated
GAGATTCCCAGAACTGTGCCTTACCCTATCCT	-8.70246979249707	-5.85820486969217	ATAC_MOP	1	L6 CT
CTTCGGTTCTACTCAT-5L8TX_181211_01_H01	6.70441535459766	2.34105965667502	mRNA_MOP	Unannotated	Unannotated
ATTTCACCAGCGAGTA-2L8TX_181211_01_B02	-2.22410687459698	-6.61642458862527	mRNA_MOP	7	L4/5 IT
ATCGGATCAACTGTGT-5L8TX_181211_01_H01	8.92458823667774	1.24836322837607	mRNA_MOP	Unannotated	Unannotated
TCATATCGTGTCTTGA-4L8TX_181211_01_D02	6.68263820158252	-0.290578035776456	mRNA_MOP	Unannotated	Unannotated
GACAGCCCACGACCTG-5L8TX_181211_01_H01	8.1112432812334	3.07624671035544	mRNA_MOP	Unannotated	Unannotated
ACGGTTACACATGGTT-2L8TX_181211_01_B02	-0.780992489588172	-3.94878819412454	mRNA_MOP	Unannotated	Unannotated
GAGCCTGTCTACACTT-5L8TX_181211_01_H01	-5.39892384065381	-1.339147834246	mRNA_MOP	Unannotated	Unannotated
TTTACTGGTAGCGATG-2L8TX_181211_01_B02	-10.8297748233198	-7.07024672455057	mRNA_MOP	1	L6 CT
TACTGCCGTACGGGAT-1L8TX_181211_01_A02	6.77263549314746	1.69706544452445	mRNA_MOP	Unannotated	Unannotated
ATTCAGAATCTATCCGAGGATAACAGGCGAAG	-0.959861027356894	3.85083672576682	ATAC_MOP	Unannotated	Unannotated
GCTCAAAAGGACATCG-1L8TX_181211_01_A02	-7.80708881868115	8.49857899719016	mRNA_MOP	16	CGE
TACGTCCCAATCTCTT-4L8TX_181211_01_D02	11.234237704146	2.60365674072043	mRNA_MOP	Unannotated	Unannotated
GTAGCTACAATACGCT-2L8TX_181211_01_B02	-7.51612946046582	6.68577382140891	mRNA_MOP	13	CGE
ACGTCCTCATGTCAGT-2L8TX_181211_01_B02	-4.62063642991772	-6.48662331527933	mRNA_MOP	6	L4/5 IT
TGCGATAGTATCTTCT-4L8TX_181211_01_D02	-11.5012597705244	-6.57346251434549	mRNA_MOP	1	L6 CT
CTGAGGCCATCCGTTC-3L8TX_181211_01_C02	9.60699847685107	4.57181164794699	mRNA_MOP	Unannotated	Unannotated
AGCGCTGGTTGAGAGC-1L8TX_181211_01_A02	-7.53656717790356	6.81372973495261	mRNA_MOP	Unannotated	Unannotated
AAAGGGCGTACCACGC-1L8TX_181211_01_A02	11.0930214260698	3.66661188178794	mRNA_MOP	Unannotated	Unannotated
ATTCAGAAAACCAGGTTGCCTTACCCTATCCT	-1.28731035841695	-1.39163723415597	ATAC_MOP	2	L4/5 IT
GTCCTCAGTCTGATAC-3L8TX_181211_01_C02	10.2820053433062	2.05550739341513	mRNA_MOP	Unannotated	Unannotated
GAATTCGTGTCATGAAATAGCCTTTATAGCCT	-2.84422489656201	4.50399157577292	ATAC_MOP	Unannotated	Unannotated
CGTTGGGTCAAACGAA-4L8TX_181211_01_D02	-5.75174614442578	9.99002739959494	mRNA_MOP	Unannotated	Unannotated
CACTAAGCACAGCCAC-2L8TX_181211_01_B02	9.90266803251514	2.79849025779502	mRNA_MOP	Unannotated	Unannotated
GGGTTTACAGTCAGAG-5L8TX_181211_01_H01	7.67299273954639	1.98601505332724	mRNA_MOP	Unannotated	Unannotated
GGGCCATGTATGAGAT-1L8TX_181211_01_A02	7.09099296079883	-0.466083554689725	mRNA_MOP	Unannotated	Unannotated
CGGCTATGTTCCATCCTGCCTTACCCTATCCT	-8.83170267595044	-6.63225748962625	ATAC_MOP	1	L6 CT
ACATTTCCATGACTAC-2L8TX_181211_01_B02	7.60323050962695	-0.85395017093881	mRNA_MOP	Unannotated	Unannotated
CTAAGTGTCGTCACCT-2L8TX_181211_01_B02	-0.334810700547607	-4.18849518722757	mRNA_MOP	2	L4/5 IT
TCCGTGTTCATTCATC-2L8TX_181211_01_B02	-2.53336926950207	10.9061135964944	mRNA_MOP	Unannotated	Unannotated
CACCAAAGTCGTTCAA-3L8TX_181211_01_C02	-10.5198430682539	-7.05181267685159	mRNA_MOP	1	L6 CT
CAGCAATGTATCGCTA-1L8TX_181211_01_A02	-5.48635527147046	-1.20426943725808	mRNA_MOP	4	L2/3 IT
TAAGTCGTCCTCCACA-4L8TX_181211_01_D02	-3.51872464669934	-6.26108601516946	mRNA_MOP	6	L4/5 IT
TACCCGTCACCTGCGA-3L8TX_181211_01_C02	-8.88806959642163	-6.97569563812478	mRNA_MOP	1	L6 CT
CTGAGCGTCGAAGCAG-5L8TX_181211_01_H01	-3.38560625566235	-1.22115269130929	mRNA_MOP	4	L2/3 IT
AGAGAATAGACTCAAA-2L8TX_181211_01_B02	-7.85136314882031	8.69586751037375	mRNA_MOP	16	CGE
CTGAAGCTGCTCATGATCGACTAGATAGAGGC	-2.49090012563458	-5.52488758987649	ATAC_MOP	7	L4/5 IT
GAGATGGAGTGAGCCA-2L8TX_181211_01_B02	11.363143954146	2.72079584174887	mRNA_MOP	Unannotated	Unannotated
TACAGGTCATTGTACG-3L8TX_181211_01_C02	7.63453868376025	2.21338555389182	mRNA_MOP	Unannotated	Unannotated
CTTACCGCACTCCTGT-4L8TX_181211_01_D02	9.5435467098833	1.62458846145407	mRNA_MOP	Unannotated	Unannotated
ACGGTCGCAGAGTGTG-1L8TX_181211_01_A02	-2.07845410360089	-5.53879120773538	mRNA_MOP	Unannotated	Unannotated
TGCGGGTTCCGTCAAA-3L8TX_181211_01_C02	-10.9359321261763	-6.52550843185647	mRNA_MOP	Unannotated	Unannotated
CATCCCACAGCAGACA-5L8TX_181211_01_H01	6.90311673628101	2.21254024081961	mRNA_MOP	Unannotated	Unannotated
TAATGCGCCTCTCTACAAGGAGTATAATCTTA	-11.4057216311812	-0.964120416109403	ATAC_MOP	12	NP
CAATGACAGCCGATCC-1L8TX_181211_01_A02	7.55856231199512	3.59642192893759	mRNA_MOP	Unannotated	Unannotated
GGTTAACGTCCTGTTC-2L8TX_181211_01_B02	-4.18666907800427	-6.34225752777322	mRNA_MOP	6	L4/5 IT
AGGTAGGGTAAGTAGT-5L8TX_181211_01_H01	9.16489699827441	2.44560906463401	mRNA_MOP	Unannotated	Unannotated
GAAGGACGTGATTCTG-2L8TX_181211_01_B02	-7.47884842408887	8.64081475311057	mRNA_MOP	16	CGE
GTTCTATTCCAGCCTT-3L8TX_181211_01_C02	-3.04596754564038	9.5965861993386	mRNA_MOP	8	Pvalb
ACAGAAAAGTGGTTCT-4L8TX_181211_01_D02	-0.785617064964683	4.63537690215842	mRNA_MOP	17	Astro
GGACGTCAGTTCAACC-1L8TX_181211_01_A02	-3.56181117547742	-0.962894467775663	mRNA_MOP	4	L2/3 IT
GAGATTCCTGCCAATTCGAATTCCGGCTCTGA	-2.33696600450269	-5.37577536529764	ATAC_MOP	7	L4/5 IT
TCCCACATCATGAGGG-2L8TX_181211_01_B02	-10.9312753344893	-6.29896834320291	mRNA_MOP	1	L6 CT
TTCAATCTCGTCAAAC-5L8TX_181211_01_H01	-2.70660480512372	-3.11415412849649	mRNA_MOP	9	L2/3 IT
TGCAGTACAACAGCTT-1L8TX_181211_01_A02	-1.52049895776501	-4.54893973297342	mRNA_MOP	2	L4/5 IT
GTTACCCTCACGTCCT-5L8TX_181211_01_H01	6.69540503965625	2.89703700118796	mRNA_MOP	Unannotated	Unannotated
TGCTTGCTCGTGGGTC-1L8TX_181211_01_A02	-10.756334271562	-5.62012389129861	mRNA_MOP	1	L6 CT
TAATTCCTCGTTTACT-1L8TX_181211_01_A02	-4.64927050126782	-0.404083995287259	mRNA_MOP	Unannotated	Unannotated
GAGATTCCTATGGTCGAACGAACGATAGAGGC	-9.5992869998335	-6.76870778030618	ATAC_MOP	1	L6 CT
ACTTTGTTCCTCTAAT-2L8TX_181211_01_B02	9.12335208402881	4.40274855666892	mRNA_MOP	Unannotated	Unannotated
CAGTTCCCAGGTACGA-4L8TX_181211_01_D02	-2.50661107553235	-1.70196178383096	mRNA_MOP	2	L4/5 IT
CAGTTAGAGATGGCAC-5L8TX_181211_01_H01	-3.41325708879224	-1.23687377399667	mRNA_MOP	4	L2/3 IT
GCTTGGGAGCCAACCC-3L8TX_181211_01_C02	8.63713458524951	-0.878294019167264	mRNA_MOP	Unannotated	Unannotated
GTGATGTAGCGTTCAT-5L8TX_181211_01_H01	-4.19810410989514	-1.14957073158487	mRNA_MOP	4	L2/3 IT
CTGTAGACAAAGGGTC-3L8TX_181211_01_C02	6.63646033750781	-1.2193786186622	mRNA_MOP	Unannotated	Unannotated
TCACATTGTGCGCTCA-1L8TX_181211_01_A02	6.8209600781084	-0.0864755792067844	mRNA_MOP	Unannotated	Unannotated
TTGAACGAGGATTTGA-4L8TX_181211_01_D02	-2.25524553312054	10.7970666604592	mRNA_MOP	8	Pvalb
ACCTGTCTCTTTCAGT-3L8TX_181211_01_C02	10.1532078121782	2.703820915754	mRNA_MOP	Unannotated	Unannotated
AATTCCTCAGCCGTTG-3L8TX_181211_01_C02	-9.51607700837842	-6.29491522735818	mRNA_MOP	Unannotated	Unannotated
ATAGAGAAGCTCTATG-2L8TX_181211_01_B02	9.10929397093066	1.59746608310477	mRNA_MOP	Unannotated	Unannotated
CCTAAGACATGAGTAA-1L8TX_181211_01_A02	11.1064062451006	2.75065228515402	mRNA_MOP	Unannotated	Unannotated
AACCAACCATTGTAGC-1L8TX_181211_01_A02	7.3088283871294	-0.70741125768884	mRNA_MOP	Unannotated	Unannotated
ATTACTCGGTAGAGGAGGTTAGACCAGGACGT	-9.58770271791211	-6.40414145416482	ATAC_MOP	Unannotated	Unannotated
CAACGATAGGGCATGT-2L8TX_181211_01_B02	-2.51375242723218	-3.80568793243631	mRNA_MOP	2	L4/5 IT
GTAGAGGCACGGTGAA-3L8TX_181211_01_C02	-1.61278780950299	-2.75640371269449	mRNA_MOP	2	L4/5 IT
ATTCAGAAAAGCAACGTTACGACCAGGCGAAG	-9.46170326722851	-6.28081229156717	ATAC_MOP	Unannotated	Unannotated
GTGCACGCAAGTGGCA-3L8TX_181211_01_C02	10.5017547939897	2.525753469999	mRNA_MOP	Unannotated	Unannotated
CTAACTTCATTGAAAG-2L8TX_181211_01_B02	-3.20976134790173	10.3953466134621	mRNA_MOP	Unannotated	Unannotated
AGCGATAGCGATCAGTAAGGAGTAATAGAGGC	-0.291887250077636	-3.98636677688821	ATAC_MOP	2	L4/5 IT
ATTACTCGCAGAACTGTAAGATCCTAATCTTA	-4.70071383966199	-5.32494070953592	ATAC_MOP	6	L6 IT
GATGAGGGTCGGAAAC-4L8TX_181211_01_D02	-2.11697181714764	-3.65028598732217	mRNA_MOP	2	L4/5 IT
GTTTACTTCTAACGCA-2L8TX_181211_01_B02	6.83246472822437	-1.1203304809974	mRNA_MOP	Unannotated	Unannotated
ATGAGTCGTATTCCGA-5L8TX_181211_01_H01	-2.78901406778088	-1.66106143421396	mRNA_MOP	4	L2/3 IT
ACAAGCTGTAACAGTA-2L8TX_181211_01_B02	7.36978057371387	2.16406688266532	mRNA_MOP	Unannotated	Unannotated
GGCACGTGTCAGATTC-1L8TX_181211_01_A02	9.98767665373096	2.14593467288748	mRNA_MOP	Unannotated	Unannotated
TAGTGCAGTACTCGAT-2L8TX_181211_01_B02	10.9900551174761	3.01991388374106	mRNA_MOP	Unannotated	Unannotated
TTGGGTAAGTATGTAG-4L8TX_181211_01_D02	-10.4728669787764	2.51001736694113	mRNA_MOP	Unannotated	Unannotated
CAGCCAGCACTAGTAC-2L8TX_181211_01_B02	10.9995050762773	3.82029172950522	mRNA_MOP	Unannotated	Unannotated
TAACGACAGCTGGAGT-1L8TX_181211_01_A02	-2.74050077451459	-6.5758958143638	mRNA_MOP	7	L4/5 IT
TGAGGGATCTCCCTAG-1L8TX_181211_01_A02	-9.85018536103955	3.84004041724936	mRNA_MOP	11	L5 PT
GTGCAGCAGCGTCAGA-2L8TX_181211_01_B02	6.3146124218584	-1.72487726635202	mRNA_MOP	Unannotated	Unannotated
GTTGAACGTGGTCCGT-1L8TX_181211_01_A02	-1.28846716536275	-3.68937161392434	mRNA_MOP	2	L4/5 IT
TAACGACTCCGCTAGG-1L8TX_181211_01_A02	-4.06866451753369	-6.33513119644388	mRNA_MOP	6	L4/5 IT
TCGGGTGCACATCCCT-1L8TX_181211_01_A02	6.80639747129688	-1.53892937130197	mRNA_MOP	Unannotated	Unannotated
GTCAAACGTAGGTTTC-1L8TX_181211_01_A02	-9.64800354493848	-7.73682978576883	mRNA_MOP	1	L6 CT
CGATCGGTCCCTCATG-5L8TX_181211_01_H01	9.94742015348682	4.66752049499289	mRNA_MOP	Unannotated	Unannotated
CACAGGCAGGTTCACT-1L8TX_181211_01_A02	-9.45533939851514	-6.18834641403421	mRNA_MOP	1	L6 CT
CAGCAATGTACTTCCC-3L8TX_181211_01_C02	10.8204870556475	3.03090450340048	mRNA_MOP	Unannotated	Unannotated
AATGGAAAGATCGCCC-2L8TX_181211_01_B02	-1.28440725458852	-5.53198864883645	mRNA_MOP	7	L4/5 IT
AGTCTCCTCCGCGGAT-4L8TX_181211_01_D02	7.28638556944141	-1.19361284202798	mRNA_MOP	Unannotated	Unannotated
TGAGACTAGTCGTCTA-4L8TX_181211_01_D02	-5.16255947602978	-1.72935691303476	mRNA_MOP	4	L2/3 IT
ATTTACCTCCCTCTCC-4L8TX_181211_01_D02	8.89171317564258	3.3275477605416	mRNA_MOP	Unannotated	Unannotated
CCCTCTCCAACCACAT-2L8TX_181211_01_B02	9.12469676481494	4.08602902465598	mRNA_MOP	Unannotated	Unannotated
GAATAGAAGGCACAAC-5L8TX_181211_01_H01	8.40085128294238	-0.843675045435269	mRNA_MOP	Unannotated	Unannotated
GATGACTCATCTATCT-3L8TX_181211_01_C02	-9.9099387790083	-4.72499802536233	mRNA_MOP	1	L6 CT
CAGCGTGCATGGCTGC-3L8TX_181211_01_C02	-3.52490302575818	-5.85298493332132	mRNA_MOP	6	L4/5 IT
CATAGACTCTCTTCAA-5L8TX_181211_01_H01	6.72981599317798	-0.244350163404782	mRNA_MOP	Unannotated	Unannotated
ACCTACCGTGCGGTAA-3L8TX_181211_01_C02	-11.4190034533857	-6.53088572448953	mRNA_MOP	1	L6 CT
TGCTGAAGTTCTCCCA-1L8TX_181211_01_A02	9.7179327343584	3.71069404655234	mRNA_MOP	Unannotated	Unannotated
GAAGCGAAGAGTTGCG-2L8TX_181211_01_B02	-1.16888251556149	-6.45873644775613	mRNA_MOP	7	L4/5 IT
TCATGAGGTGCAACAG-1L8TX_181211_01_A02	-4.05042263520947	-4.6586537641929	mRNA_MOP	6	L6 IT
TCATTACCAACGAGGT-3L8TX_181211_01_C02	7.7144508694292	2.2470805364205	mRNA_MOP	Unannotated	Unannotated
GAATTCGTGCTCATGAAAGGAGTAGGCTCTGA	-3.90637942804089	-2.19445040649637	ATAC_MOP	4	L2/3 IT
TGGGAGATCTCGTTTA-4L8TX_181211_01_D02	-5.48875662339917	-1.70857289261087	mRNA_MOP	4	L2/3 IT
TCGAAGTTCTTAAGGC-2L8TX_181211_01_B02	-2.69494375241986	-2.76173069900735	mRNA_MOP	2	L4/5 IT
GTTACGACAGCACGAA-1L8TX_181211_01_A02	-11.6464795733809	-6.83958867019876	mRNA_MOP	1	L6 CT
CTGCGAGCACTTTATC-2L8TX_181211_01_B02	-0.105874445569427	-5.36716511673196	mRNA_MOP	Unannotated	Unannotated
ATCACAGTCAACTTTC-3L8TX_181211_01_C02	7.70435813413867	-0.300498334829648	mRNA_MOP	Unannotated	Unannotated
TAACTTCCACTACCCT-4L8TX_181211_01_D02	8.97789958463916	2.27286264472739	mRNA_MOP	Unannotated	Unannotated
AAAGAACTCGGAGTAG-1L8TX_181211_01_A02	4.94651893125781	1.33928796821372	mRNA_MOP	Unannotated	Unannotated
GCTGGGTTCATAAGGA-5L8TX_181211_01_H01	-4.89418431771985	-4.4402847570823	mRNA_MOP	6	L6 IT
AGCGCTGCAATGCAAA-1L8TX_181211_01_A02	-1.81593373073331	-3.68431213325723	mRNA_MOP	2	L4/5 IT
CAAGACTAGATTACCC-4L8TX_181211_01_D02	7.68865874754199	3.03540703826682	mRNA_MOP	Unannotated	Unannotated
AATGGCTGTGTTCGTA-1L8TX_181211_01_A02	7.75152972685107	2.96709200912253	mRNA_MOP	Unannotated	Unannotated
GACCAATGTCGGCTAC-3L8TX_181211_01_C02	-10.5115499163984	-7.03585722870096	mRNA_MOP	1	L6 CT
GTCATTTAGGATTTCC-4L8TX_181211_01_D02	8.69730952726611	2.20910725169913	mRNA_MOP	Unannotated	Unannotated
TAATGCGCGCGTAGTATCTCTCCGATAGAGGC	-0.537216600310714	-3.08699491447671	ATAC_MOP	2	L4/5 IT
CAAGAGGTCGGTGCAC-1L8TX_181211_01_A02	-0.364486065041931	-3.96256735748514	mRNA_MOP	2	L4/5 IT
GAGGGATCACTTTATC-5L8TX_181211_01_H01	-2.39496668828717	-6.35885670608743	mRNA_MOP	7	L4/5 IT
ACCCTTGTCTGTAAGC-2L8TX_181211_01_B02	-5.29090019716016	-5.1041989607261	mRNA_MOP	6	L6 IT
CACGTTCCAAAGGATT-3L8TX_181211_01_C02	7.16537002073535	-0.480782417719205	mRNA_MOP	Unannotated	Unannotated
GACAGCCCAGGATGAC-3L8TX_181211_01_C02	-1.40068450225583	-4.10453989929422	mRNA_MOP	2	L4/5 IT
CTCATTAGTGAATTAG-5L8TX_181211_01_H01	-9.32530685914746	-7.69010785049661	mRNA_MOP	1	L6 CT
CTTCAATTCAAATAGG-3L8TX_181211_01_C02	-5.1669401790022	9.72237393432395	mRNA_MOP	10	Sst
CTGAAGCTAACCAGGTGGTTAGACTATAGCCT	-1.22525880886307	4.97889229827658	ATAC_MOP	17	Astro
TAATGCGCGAATTACGTTACGACCCAGGACGT	-4.37092896951428	4.2905182557656	ATAC_MOP	15	Oligo
GACTCTCGTCCCGCAA-2L8TX_181211_01_B02	-3.41427012933484	-5.87299731201394	mRNA_MOP	6	L4/5 IT
TGGAACTAGGTAGATT-4L8TX_181211_01_D02	9.08310798155078	1.09414592557685	mRNA_MOP	Unannotated	Unannotated
GACTCAAAGCTAGAGC-4L8TX_181211_01_D02	-9.74089142335644	-4.53263619369729	mRNA_MOP	Unannotated	Unannotated
AAGGAATTCTTAGCCC-5L8TX_181211_01_H01	7.16789439665088	3.31017205291526	mRNA_MOP	Unannotated	Unannotated
GGAGCAAAGAGAGTGA-1L8TX_181211_01_A02	-12.7121905948042	-1.4479512257026	mRNA_MOP	12	NP
GGGTGTCTCCCTCGTA-2L8TX_181211_01_B02	-3.53373548043957	-1.02494826740487	mRNA_MOP	4	L2/3 IT
TGGGAAGGTTATGGTC-4L8TX_181211_01_D02	-11.4334258700728	-6.33215287155374	mRNA_MOP	1	L6 CT
ACTTAGGTCTCGCTTG-5L8TX_181211_01_H01	5.11681750761279	1.59069428020255	mRNA_MOP	Unannotated	Unannotated
TACACCCAGCGACCCT-3L8TX_181211_01_C02	8.43984416471729	2.45223328643576	mRNA_MOP	Unannotated	Unannotated
CGAGTGCTCGGTTGTA-4L8TX_181211_01_D02	-9.27436634553662	-7.66070464081033	mRNA_MOP	1	L6 CT
TAAGCGTAGAGTGGCT-2L8TX_181211_01_B02	-2.49788137925854	-6.41900494522317	mRNA_MOP	Unannotated	Unannotated
CTTCCGAGTATCCTCC-5L8TX_181211_01_H01	9.41291430937061	2.75562045150534	mRNA_MOP	Unannotated	Unannotated
TCATTGTCATACCGTA-2L8TX_181211_01_B02	7.09323695646533	2.82120105796591	mRNA_MOP	Unannotated	Unannotated
GGATCTACACCTGCTT-3L8TX_181211_01_C02	7.98266414152393	3.84471938186423	mRNA_MOP	Unannotated	Unannotated
TGGGCGTGTGGCTTGC-3L8TX_181211_01_C02	-10.8520002032637	-6.30819991058572	mRNA_MOP	1	L6 CT
TCAAGACCAGCCGGTT-2L8TX_181211_01_B02	-12.6755132342695	-1.61402574009164	mRNA_MOP	12	NP
TCAGGGCTCCCTTCCC-4L8TX_181211_01_D02	-2.30456706536999	-3.83513310379251	mRNA_MOP	2	L4/5 IT
TGGAGGATCAAGCTTG-3L8TX_181211_01_C02	-1.47797819627515	-6.33687165207132	mRNA_MOP	7	L4/5 IT
GTCGTAACATCCGTGG-4L8TX_181211_01_D02	-1.47731250179997	-5.81015160507425	mRNA_MOP	7	L4/5 IT
CCTCTCCAGGCATCAG-3L8TX_181211_01_C02	6.93633321272144	3.03786036544577	mRNA_MOP	Unannotated	Unannotated
GAGACCCTCAGGCGAA-3L8TX_181211_01_C02	6.69187167631397	2.51767990165488	mRNA_MOP	Unannotated	Unannotated
TGCCGAGTCTACACAG-5L8TX_181211_01_H01	8.37845233427295	-1.35735073513254	mRNA_MOP	Unannotated	Unannotated
CCGCAAGGTAATACCC-5L8TX_181211_01_H01	-2.99442311776868	9.60087391906516	mRNA_MOP	8	Pvalb
AAAGGGCTCATGGGAG-3L8TX_181211_01_C02	9.06822398649463	4.29307839446799	mRNA_MOP	Unannotated	Unannotated
TCTCGCGCGGAGCTACGCGTAAGATATAGCCT	-0.836301561725051	-4.11390164322122	ATAC_MOP	Unannotated	Unannotated
CTACCTGCATCCCACT-2L8TX_181211_01_B02	7.66008094297656	3.16379115157859	mRNA_MOP	Unannotated	Unannotated
ACATCCCTCGGCTTCT-4L8TX_181211_01_D02	6.38584092603931	0.00305855446592981	mRNA_MOP	Unannotated	Unannotated
TATATCCAGGCTGAAC-2L8TX_181211_01_B02	8.94336322294482	2.48510191016928	mRNA_MOP	Unannotated	Unannotated
CCTTTGGGTACCATAC-1L8TX_181211_01_A02	-9.89514061464062	-4.50401738113626	mRNA_MOP	1	L6 CT
AGCGATAGTATGGTCGGGATACTATATAGCCT	-1.37106096400014	0.794770570333163	ATAC_MOP	Unannotated	Unannotated
GCGGAAAGTGCTGCAC-3L8TX_181211_01_C02	-2.20241972459546	-7.02352049774392	mRNA_MOP	7	L4/5 IT
ACAACCATCGTCCATC-1L8TX_181211_01_A02	7.44183352934131	-0.731598941747983	mRNA_MOP	Unannotated	Unannotated
CCCATTGAGTCTGCAT-1L8TX_181211_01_A02	6.65480092512378	-1.5250175280021	mRNA_MOP	Unannotated	Unannotated
TCCCATGTCCCTCGTA-3L8TX_181211_01_C02	-1.93113788617841	-6.74362137741311	mRNA_MOP	7	L4/5 IT
CTCTGGTCAGTAGGAC-3L8TX_181211_01_C02	-5.11870428575268	-5.32543757385476	mRNA_MOP	6	L6 IT
TTACAGGTCATTATCC-5L8TX_181211_01_H01	7.80837348448047	4.02744838767783	mRNA_MOP	Unannotated	Unannotated
GACGTTAGTTCAAGTC-2L8TX_181211_01_B02	9.9609575604082	3.69842741065756	mRNA_MOP	Unannotated	Unannotated
AAATGGATCACATCAG-1L8TX_181211_01_A02	10.0110292767168	2.99959656768576	mRNA_MOP	Unannotated	Unannotated
ACTATGGCAGTGGTGA-3L8TX_181211_01_C02	-1.31447982443562	-3.63172343200906	mRNA_MOP	2	L4/5 IT
CGGCTATGTATGGTCGTTCATCCAGGCTCTGA	-2.04229697240582	5.7790641503884	ATAC_MOP	19	OPC
GGATGTTCAACGTATC-5L8TX_181211_01_H01	-3.46668383134595	-1.05900421566232	mRNA_MOP	4	L2/3 IT
CTCCCTCCAGAGCGTA-4L8TX_181211_01_D02	-3.25166198266736	10.6180696206643	mRNA_MOP	Unannotated	Unannotated
CAGCCAGAGGCTTCCG-4L8TX_181211_01_D02	-3.00889035714856	9.47606656127707	mRNA_MOP	8	Pvalb
TAGACTGCAACAGCCC-3L8TX_181211_01_C02	7.88167384611377	2.2934307771279	mRNA_MOP	Unannotated	Unannotated
GGTGGCTCACTCAAGT-1L8TX_181211_01_A02	9.34958461271533	4.33653256469504	mRNA_MOP	Unannotated	Unannotated
GGGTCACAGACTTGTC-4L8TX_181211_01_D02	-9.76214119447461	3.67365977340476	mRNA_MOP	11	L5 PT
AAAGGGCAGCGAGAAA-4L8TX_181211_01_D02	-9.69445225251904	-5.09202673858865	mRNA_MOP	1	L6 CT
GTCGCGAGTCACAGTT-3L8TX_181211_01_C02	-9.59137436403027	-4.72952034897073	mRNA_MOP	1	L6 CT
AGCTCAAGTTTGATCG-3L8TX_181211_01_C02	-0.538610305917175	-6.57659724182351	mRNA_MOP	7	L4/5 IT
GTAGATCCATTGGATC-3L8TX_181211_01_C02	-9.94697948945752	-6.43786147064432	mRNA_MOP	1	L6 CT
CACGTTCCAGCACCCA-3L8TX_181211_01_C02	7.22445395933399	2.02023443752066	mRNA_MOP	Unannotated	Unannotated
CATTCCGAGCGAAACC-1L8TX_181211_01_A02	-3.47804543031445	9.87561699920432	mRNA_MOP	8	Pvalb
TACTTCACAATGGGTG-1L8TX_181211_01_A02	-3.19553276551953	-5.77159073776468	mRNA_MOP	6	L4/5 IT
CGTAATGAGCCTGCCA-1L8TX_181211_01_A02	6.61571601377734	0.0414501594854992	mRNA_MOP	Unannotated	Unannotated
AGAGCCCTCCAGTACA-4L8TX_181211_01_D02	9.71396926389941	3.61040255599753	mRNA_MOP	Unannotated	Unannotated
TCTACCGCACATTGTG-2L8TX_181211_01_B02	-11.0727138186812	-6.08518269485696	mRNA_MOP	1	L6 CT
ACATGCAGTGGCAACA-5L8TX_181211_01_H01	-7.3821820880293	6.58369395309226	mRNA_MOP	13	CGE
GGTAATCCAGTTCACA-4L8TX_181211_01_D02	-4.365771021974	-2.07233884758218	mRNA_MOP	4	L2/3 IT
TAGACTGCACATGACT-3L8TX_181211_01_C02	7.64268115507373	3.56427666717307	mRNA_MOP	Unannotated	Unannotated
AAGGTAAGTGACGCCT-4L8TX_181211_01_D02	6.59312728391895	-0.758560685579618	mRNA_MOP	Unannotated	Unannotated
ACTTCCGAGACAGCTG-1L8TX_181211_01_A02	7.95495227323779	3.40769908004538	mRNA_MOP	Unannotated	Unannotated
AAGTACCCAAGGGTCA-2L8TX_181211_01_B02	7.02844813810596	0.0550883876635235	mRNA_MOP	Unannotated	Unannotated
GATTCTTGTCTATGAC-5L8TX_181211_01_H01	10.0226688717485	2.77033588462607	mRNA_MOP	Unannotated	Unannotated
AGAGAATCACTTGAAC-4L8TX_181211_01_D02	-2.24413844598523	-3.48627355522378	mRNA_MOP	2	L4/5 IT
GTATTGGGTCATTGCA-4L8TX_181211_01_D02	8.13148597227344	-0.568301586572965	mRNA_MOP	Unannotated	Unannotated
TTAGTCTCAGAATTCC-1L8TX_181211_01_A02	-4.48056837571851	-6.96293070739969	mRNA_MOP	6	L4/5 IT
ACTTCGCTCTAAACGC-5L8TX_181211_01_H01	-2.73445555223218	9.27349183135764	mRNA_MOP	8	Pvalb
ATCTCTAAGCTACTGT-3L8TX_181211_01_C02	9.99990275846729	3.18686267905966	mRNA_MOP	Unannotated	Unannotated
TCTTAGTAGAAACTAC-2L8TX_181211_01_B02	9.29615500913867	0.990961106355349	mRNA_MOP	Unannotated	Unannotated
ACATCCCAGAAATTCG-2L8TX_181211_01_B02	-5.03731485856763	-1.30741730159982	mRNA_MOP	4	L2/3 IT
ATTACTCGTGCAGCTATCTCTCCGTAATCTTA	-4.13461276544324	-5.45098355240091	ATAC_MOP	6	L6 IT
TACTTGTTCTCCACTG-4L8TX_181211_01_D02	7.07602694975147	-0.610538331930478	mRNA_MOP	Unannotated	Unannotated
GAATTCGTCGAGGCTGAAGGCTATGGCTCTGA	-2.98425265802136	-0.222796319191297	ATAC_MOP	Unannotated	Unannotated
CATGCGGAGCTTCGTA-1L8TX_181211_01_A02	-1.84261378301373	-4.67659333175882	mRNA_MOP	Unannotated	Unannotated
CTGGACGTCATGCCGG-4L8TX_181211_01_D02	8.54672912107715	-0.832547573511441	mRNA_MOP	Unannotated	Unannotated
AGCCAGCGTTGCCAAT-3L8TX_181211_01_C02	-9.37721535218945	-5.07311633056863	mRNA_MOP	1	L6 CT
CATCAAGGTTACCGTA-3L8TX_181211_01_C02	6.91864303098926	-1.30745282596811	mRNA_MOP	Unannotated	Unannotated
CTGCCATTCTGGGCCA-1L8TX_181211_01_A02	9.8968181942583	2.293664665754	mRNA_MOP	Unannotated	Unannotated
CAGTGCGCAATAAGGT-4L8TX_181211_01_D02	-9.98828312410107	-4.98789313263162	mRNA_MOP	1	L6 CT
CACTGGGAGTGAGGCT-2L8TX_181211_01_B02	-3.67699548257581	10.4687185006692	mRNA_MOP	8	Pvalb
ACTCCCAGTGAGTAGC-1L8TX_181211_01_A02	-3.81838747514478	-1.49772754139169	mRNA_MOP	4	L2/3 IT
CAGAGCCCATCGTGCG-4L8TX_181211_01_D02	-4.60877582086316	-6.65158274597391	mRNA_MOP	Unannotated	Unannotated
TCCGCGAAAGGCAGAATATCCTCTGGCTCTGA	-4.35544439805737	-6.31686928695901	ATAC_MOP	Unannotated	Unannotated
AACAGGGTCACTACTT-1L8TX_181211_01_A02	6.59128859983691	-0.798796801035245	mRNA_MOP	Unannotated	Unannotated
ATCGGCGCAGGCACTC-1L8TX_181211_01_A02	9.49618056761035	4.63400408797995	mRNA_MOP	Unannotated	Unannotated
CTACGGGTCAACTGGT-4L8TX_181211_01_D02	4.38108352171191	1.80187925868766	mRNA_MOP	Unannotated	Unannotated
ACACTGATCTGCTTTA-5L8TX_181211_01_H01	9.83746436582813	3.75569483810202	mRNA_MOP	Unannotated	Unannotated
TCGACCTTCAGCTAGT-4L8TX_181211_01_D02	-9.60350796235791	-4.67174914306863	mRNA_MOP	1	L6 CT
CTCCCTCAGTCATCCA-3L8TX_181211_01_C02	-4.02441545976392	10.1920118051125	mRNA_MOP	8	Pvalb
AGATGAATCTTTGGAG-5L8TX_181211_01_H01	6.90051702009448	-1.00745442337259	mRNA_MOP	Unannotated	Unannotated
GAATTCGTGGAGCTACACTGCATACAGGACGT	-5.97820135606518	9.77778050475852	ATAC_MOP	Unannotated	Unannotated
GCGTTTCGTCCTGGGT-2L8TX_181211_01_B02	-5.49989935411206	-1.82580950683816	mRNA_MOP	4	L2/3 IT
GTGTGGCAGCAATAGT-4L8TX_181211_01_D02	-3.01660820497266	-5.66972544616922	mRNA_MOP	6	L4/5 IT
GCAACATTCTGTCCCA-2L8TX_181211_01_B02	6.64786103712329	-1.26108196205362	mRNA_MOP	Unannotated	Unannotated
ACAAGCTTCAGACTGT-5L8TX_181211_01_H01	-4.65378567231885	-6.29826548523172	mRNA_MOP	6	L4/5 IT
GATCATGAGGTTCTAC-5L8TX_181211_01_H01	7.30654147611865	1.9300309138848	mRNA_MOP	Unannotated	Unannotated
ATCCATTGTGGTCTGC-2L8TX_181211_01_B02	-5.59370085252515	-5.11229088730081	mRNA_MOP	Unannotated	Unannotated
CATGCAAAGCTGGCTC-1L8TX_181211_01_A02	8.64412501798877	1.20995226674811	mRNA_MOP	Unannotated	Unannotated
CACCAAACAACCGACC-3L8TX_181211_01_C02	8.16296199308643	2.43136093192832	mRNA_MOP	Unannotated	Unannotated
CAGTTCCAGCTAGCCC-2L8TX_181211_01_B02	9.02074054228076	2.11279568248526	mRNA_MOP	Unannotated	Unannotated
GAAGCCCCAATGGCAG-4L8TX_181211_01_D02	-0.906864982378395	-6.44753649658426	mRNA_MOP	7	L4/5 IT
AAGTACCAGAATTGTG-2L8TX_181211_01_B02	6.76475623594531	1.92519614272849	mRNA_MOP	Unannotated	Unannotated
ATTTCACTCTACCTTA-5L8TX_181211_01_H01	-2.75279244436017	10.987227411802	mRNA_MOP	Unannotated	Unannotated
GTTACAGCAAGCAGGT-3L8TX_181211_01_C02	-4.61643430246106	9.66824910217063	mRNA_MOP	10	Sst
GAAGCGAAGCGTCGAA-4L8TX_181211_01_D02	-5.3725590373396	-0.836633233492215	mRNA_MOP	4	L2/3 IT
GTAGTACCATGACTCA-2L8TX_181211_01_B02	-4.09607621682873	-0.727835027639707	mRNA_MOP	Unannotated	Unannotated
TGCATCCAGCCGCACT-5L8TX_181211_01_H01	6.77691701399097	-0.249563751880963	mRNA_MOP	Unannotated	Unannotated
ACTATCTGTGAGTAGC-4L8TX_181211_01_D02	7.36240771757373	-0.515520541136106	mRNA_MOP	Unannotated	Unannotated
GCTACCTCATACACCA-2L8TX_181211_01_B02	-11.5588340426802	-7.09898713058694	mRNA_MOP	1	NP
GCATCTCAGGGCCCTT-2L8TX_181211_01_B02	10.3693523739458	3.0567102151467	mRNA_MOP	Unannotated	Unannotated
GTGGAAGGTGGAACAC-4L8TX_181211_01_D02	10.2435045574785	3.42004653983847	mRNA_MOP	Unannotated	Unannotated
TGTCAGACATGACACT-2L8TX_181211_01_B02	-7.74753567231885	8.74019429260031	mRNA_MOP	16	CGE
ATTCCTATCGAACACT-1L8TX_181211_01_A02	-4.34945055497876	-2.25689390129312	mRNA_MOP	4	L2/3 IT
ATTACTCGATAAGTCGGGTTAGACTATAGCCT	-9.15445610536328	-6.55381730026468	ATAC_MOP	1	L6 CT
GGGTTATGTTTAGACC-3L8TX_181211_01_C02	7.36260417448291	2.22329804473654	mRNA_MOP	Unannotated	Unannotated
GCACATACAGTGCGCT-4L8TX_181211_01_D02	7.25671676145801	0.660676451261203	mRNA_MOP	Unannotated	Unannotated
AGAACAACAGCTATAC-1L8TX_181211_01_A02	8.57598498808154	1.87823054366843	mRNA_MOP	Unannotated	Unannotated
TCAGTGAAGACCAGCA-2L8TX_181211_01_B02	-2.62809714330426	-6.57871487564309	mRNA_MOP	7	L4/5 IT
CTTCAATTCGCAACAT-3L8TX_181211_01_C02	10.3800659512163	3.978146048124	mRNA_MOP	Unannotated	Unannotated
AAGACAAAGTGGCCTC-1L8TX_181211_01_A02	8.7933550213457	2.23223874145285	mRNA_MOP	Unannotated	Unannotated
ACTCCCAAGCACTTTG-1L8TX_181211_01_A02	8.07784942137012	2.9529561715676	mRNA_MOP	Unannotated	Unannotated
GTCCTCATCTGCAGCG-4L8TX_181211_01_D02	10.2906256054521	3.47153017097251	mRNA_MOP	Unannotated	Unannotated
TCGACCTCATACACCA-5L8TX_181211_01_H01	-7.09849163545361	6.56343600326316	mRNA_MOP	13	CGE
AGCGATAGACTGAGCGGCGTAAGATAATCTTA	-2.57813819898358	0.272131582583348	ATAC_MOP	Unannotated	Unannotated
TGTCAGAGTCCAGCAC-4L8TX_181211_01_D02	7.11787131773242	-2.08337333626016	mRNA_MOP	Unannotated	Unannotated
CTGCGAGCATGTTCAG-2L8TX_181211_01_B02	11.3851194714189	3.54298493438498	mRNA_MOP	Unannotated	Unannotated
TGTGATGAGCGCCTTG-4L8TX_181211_01_D02	-4.4982857371687	-0.462795345251401	mRNA_MOP	4	L2/3 IT
AACAAGAAGGCAGCTA-3L8TX_181211_01_C02	-5.21391722215405	10.6672630029275	mRNA_MOP	10	Sst
GAGACTTGTTTCCATT-4L8TX_181211_01_D02	6.66413405882129	2.28334400230185	mRNA_MOP	Unannotated	Unannotated
ACGCACGGTAAGACCG-4L8TX_181211_01_D02	-10.6519183780073	-6.32734778351053	mRNA_MOP	Unannotated	Unannotated
AGGCTGCTCATTACTC-4L8TX_181211_01_D02	11.0080042217852	3.22804400497214	mRNA_MOP	Unannotated	Unannotated
CCAATGACAACCTAAC-3L8TX_181211_01_C02	9.21274283872852	4.38979718261496	mRNA_MOP	Unannotated	Unannotated
TGAATGCCAATTCTTC-3L8TX_181211_01_C02	-4.97865721238843	9.20143601470725	mRNA_MOP	Unannotated	Unannotated
TACCGAACAACGACTT-3L8TX_181211_01_C02	-9.92382427705518	-5.27537587112649	mRNA_MOP	1	L6 CT
CGGTCAGCACTTCAAG-5L8TX_181211_01_H01	9.03571990476856	1.83380243354575	mRNA_MOP	Unannotated	Unannotated
ATTCAGAACGTATAGATTACGACCCAGGACGT	-1.49418404353848	-3.63414576477273	ATAC_MOP	2	L4/5 IT
GTTCCGTCAGAACCGA-3L8TX_181211_01_C02	-5.19237467302075	-6.42208197540506	mRNA_MOP	6	L4/5 IT
CCCGAAGCAGTGGGTA-4L8TX_181211_01_D02	-3.18610569490186	10.2958106713845	mRNA_MOP	8	Pvalb
CTGCGAGGTGGAACAC-4L8TX_181211_01_D02	-10.4853963519453	-6.22208979553445	mRNA_MOP	Unannotated	Unannotated
TTTGACTAGTCACGCC-1L8TX_181211_01_A02	9.29788402067432	3.16501018577353	mRNA_MOP	Unannotated	Unannotated
ACTGTCCCACCTCTAC-4L8TX_181211_01_D02	10.98782447325	3.17165228896872	mRNA_MOP	Unannotated	Unannotated
TGTTCTAGTGGCCCAT-5L8TX_181211_01_H01	7.5988560055376	-1.43004515594705	mRNA_MOP	Unannotated	Unannotated
CCTGCATTCTAACACG-2L8TX_181211_01_B02	-10.5694179202437	-5.84994700378641	mRNA_MOP	Unannotated	Unannotated
TTGTTTGGTCCCACGA-1L8TX_181211_01_A02	-2.05456551564923	-5.90581038421853	mRNA_MOP	Unannotated	Unannotated
GACTTCCCACTCTCGT-4L8TX_181211_01_D02	-7.08372541917554	6.35624978118674	mRNA_MOP	13	CGE
GGGTATTAGGTCCCGT-4L8TX_181211_01_D02	10.6413841580034	3.54529687934653	mRNA_MOP	Unannotated	Unannotated
TAATGCGCGCGTAGTATTATGCGAAGGCGAAG	-1.12977322591534	4.38548228317038	ATAC_MOP	Unannotated	Unannotated
GAATAGATCGGTTAGT-4L8TX_181211_01_D02	-9.73710915101758	-4.88471892303689	mRNA_MOP	1	L6 CT
CTCTGGTTCGTAATGC-4L8TX_181211_01_D02	-4.84139963639966	-4.48442938751443	mRNA_MOP	6	L6 IT
AGATAGAAGGTAGCAC-4L8TX_181211_01_D02	7.57755950437793	3.75777790122763	mRNA_MOP	Unannotated	Unannotated
ATTACTCGGGAGCTACACTGCATAAGGCGAAG	-1.07486315472117	4.27601286941306	ATAC_MOP	Unannotated	Unannotated
CGCATGGCACCCTAGG-1L8TX_181211_01_A02	9.53774646269092	3.16038987212912	mRNA_MOP	Unannotated	Unannotated
CACACAATCTCCCTAG-2L8TX_181211_01_B02	8.60319903837451	-0.878296760980924	mRNA_MOP	Unannotated	Unannotated
ATCTCTATCTGGTCAA-1L8TX_181211_01_A02	7.65933135496387	-0.646057156984647	mRNA_MOP	Unannotated	Unannotated
CTGAAGCTCTTCAATGAGGATAACCCTATCCT	-9.21380993379346	-6.46218636459573	ATAC_MOP	1	L6 CT
CGGCTATGAAGCAACGTCCGGTAAGGCTCTGA	-1.22483802987328	5.04297253661887	ATAC_MOP	17	Astro
TAATTCCCAACTGAAA-5L8TX_181211_01_H01	-10.9540633822798	-6.7708363813804	mRNA_MOP	1	L6 CT
TGTTACTCAATTTCCT-2L8TX_181211_01_B02	7.08511641966113	-1.30269577926858	mRNA_MOP	Unannotated	Unannotated
ATGGATCCAACACTAC-3L8TX_181211_01_C02	-10.2995204593062	-6.23214676803811	mRNA_MOP	Unannotated	Unannotated
GGCTTGGTCTGGAGAG-3L8TX_181211_01_C02	-5.55245586885205	-5.69394162124856	mRNA_MOP	6	L6 IT
AGAACAAGTCCCTGAG-5L8TX_181211_01_H01	-7.70088097108594	8.91351983123557	mRNA_MOP	Unannotated	Unannotated
CGGCTATGTACTGCCTCGAATTCCGTACTGAC	-9.44140526307812	-6.66918900436624	ATAC_MOP	1	L6 CT
CAACGGCGTCGGTGAA-2L8TX_181211_01_B02	-7.57505365861645	8.94455239349143	mRNA_MOP	16	CGE
CCACACTGTACCTAGT-5L8TX_181211_01_H01	-4.12837645066968	-4.76815178817972	mRNA_MOP	Unannotated	Unannotated
TAAGCCATCGGTAGAG-5L8TX_181211_01_H01	-1.268189188373	-4.29656317657693	mRNA_MOP	2	L4/5 IT
ATCCCTGCACAAACGG-4L8TX_181211_01_D02	-8.99776264680615	-7.32311108535989	mRNA_MOP	1	L6 CT
TCCTAATGTCACTTAG-2L8TX_181211_01_B02	-3.22993513597241	11.5684957223488	mRNA_MOP	8	Pvalb
ATTACTCGACGAATCTATTCGTTGTAATCTTA	-1.59872516645184	4.74959704452292	ATAC_MOP	17	Astro
CACGAATCAACTGGTT-5L8TX_181211_01_H01	7.04757026182422	3.49161860519187	mRNA_MOP	Unannotated	Unannotated
ATTCAGAAGCCTCAATAAGAGATGCAGGACGT	-4.43498512758008	4.24772450500266	ATAC_MOP	15	Oligo
ACCCTCAAGGTTGCCC-4L8TX_181211_01_D02	-10.299209561479	2.4615318494393	mRNA_MOP	11	L5 PT
ACATCCCCAGCAGAAC-1L8TX_181211_01_A02	7.78401282774219	2.68748447471396	mRNA_MOP	Unannotated	Unannotated
CTGAAGCTATAAGTCGCGAATTCCAGGCGAAG	-3.90664145005933	4.65306899123923	ATAC_MOP	15	Oligo
ACGGTCGGTCAACGCC-1L8TX_181211_01_A02	-2.50678762449017	-6.71532586044534	mRNA_MOP	7	L4/5 IT
CTTCTAATCAAGATAG-5L8TX_181211_01_H01	8.59364036070117	2.55808016830222	mRNA_MOP	Unannotated	Unannotated
CCACACTAGCCTTTCC-1L8TX_181211_01_A02	-4.82897349847546	-1.08588293022378	mRNA_MOP	4	L2/3 IT
TGGGCTGAGAGTATAC-2L8TX_181211_01_B02	-10.2084579135298	-6.61347535080179	mRNA_MOP	1	L6 CT
GTCAGCGTCTCGACGG-3L8TX_181211_01_C02	-12.6466283465742	-1.45174935287698	mRNA_MOP	12	NP
CGTCCATTCCTAAGTG-3L8TX_181211_01_C02	-4.10904475702038	-1.14175990051492	mRNA_MOP	4	L2/3 IT
CAACCAACAGACCAAG-3L8TX_181211_01_C02	7.09347442137012	-0.636634199087461	mRNA_MOP	Unannotated	Unannotated
TCGAACAAGTTAGAAC-5L8TX_181211_01_H01	-10.3120994235396	-6.11693242019876	mRNA_MOP	1	L6 CT
ATCACTTGTCGTTGGC-1L8TX_181211_01_A02	-10.2430543567061	2.34193274551169	mRNA_MOP	11	L5 PT
CGGACACGTGTGACCC-3L8TX_181211_01_C02	10.3019237850786	1.86194107108847	mRNA_MOP	Unannotated	Unannotated
CTCAACCAGCGTGCCT-5L8TX_181211_01_H01	-2.64454456819287	-3.02216580337747	mRNA_MOP	2	L4/5 IT
CGCTCATTACGTTCGAAATGACGTTAATCTTA	-1.19518759502164	4.49929186874167	ATAC_MOP	17	OPC
AGCTACACAGCTGAAG-5L8TX_181211_01_H01	-4.58897682679883	-6.15036538070901	mRNA_MOP	6	L4/5 IT
GACTCTCCATTAGGCT-1L8TX_181211_01_A02	-4.90425058854809	-4.51974537796243	mRNA_MOP	6	L6 IT
GTGAGTTTCTCCATAT-4L8TX_181211_01_D02	-10.7534446383833	-5.8048939985679	mRNA_MOP	1	L6 CT
CGTCAAACACATGAAA-3L8TX_181211_01_C02	-10.3764609958052	-7.22881176895364	mRNA_MOP	1	L6 CT
CACGTGGGTCGACTGC-4L8TX_181211_01_D02	-8.97101017488232	-5.3618312162803	mRNA_MOP	1	L6 CT
GAATTCGTGCGTAGTAAAGGAGTACCTATCCT	-0.473390545976074	-2.16344502395852	ATAC_MOP	Unannotated	Unannotated
AGACAAAGTCTGTAGT-4L8TX_181211_01_D02	-2.76860913289777	-3.15726378387674	mRNA_MOP	2	L2/3 IT
TCCGGAGAAACCAGGTTGCCTTACGTACTGAC	-3.79254886163464	10.1826162057473	ATAC_MOP	8	Pvalb
AACACACTCTGACAGT-4L8TX_181211_01_D02	-0.77510587526551	-6.14820673889383	mRNA_MOP	7	L4/5 IT
AACAAGACAGATACCT-1L8TX_181211_01_A02	9.26039889799365	1.01830819421546	mRNA_MOP	Unannotated	Unannotated
AAGATAGTCCTCACCA-2L8TX_181211_01_B02	6.81823590742358	-1.19438806003793	mRNA_MOP	Unannotated	Unannotated
ATTCCTAGTATCGATC-4L8TX_181211_01_D02	-11.1878690387129	-6.5775876326011	mRNA_MOP	1	L6 CT
CCGATCTAGGTGCATG-3L8TX_181211_01_C02	-5.16788097871533	-4.76872542328103	mRNA_MOP	6	L6 IT
AGATCCACATGGGTCC-5L8TX_181211_01_H01	8.19744018064746	1.64446816020743	mRNA_MOP	Unannotated	Unannotated
TACCTCGTCAGGCGAA-5L8TX_181211_01_H01	8.78754428373584	1.50016817622916	mRNA_MOP	Unannotated	Unannotated
ATCGTGATCTTCCCAG-3L8TX_181211_01_C02	-9.25719639314404	-2.94170000976785	mRNA_MOP	18	L6b
GATGTTGGTCCTACGG-3L8TX_181211_01_C02	-2.62886246694318	-3.62785294479593	mRNA_MOP	2	L4/5 IT
CTCAGTCCAGCCCAGT-3L8TX_181211_01_C02	9.05495456205615	4.61114594512717	mRNA_MOP	Unannotated	Unannotated
GAGATTCCCCTAAGACTCTCTCCGCCTATCCT	-2.61612662328473	4.16347429328696	ATAC_MOP	14	MGC
GACCGTGTCGTAGAGG-5L8TX_181211_01_H01	-2.58820172799817	-3.07377412742837	mRNA_MOP	Unannotated	Unannotated
TTCCACGCACTGGACC-1L8TX_181211_01_A02	9.76341536985645	3.67026207023398	mRNA_MOP	Unannotated	Unannotated
GAAGGGTAGATCCCAT-3L8TX_181211_01_C02	8.88299087034473	3.02233573966757	mRNA_MOP	Unannotated	Unannotated
CAATGACCATACCATG-2L8TX_181211_01_B02	-10.5400762225508	-6.73008015579446	mRNA_MOP	1	L6 CT
GTTTGGAGTCCGGATC-4L8TX_181211_01_D02	7.76586535917529	-1.87173011726602	mRNA_MOP	Unannotated	Unannotated
TCTCGCGCTTCCATCCATAGCCTTCCTATCCT	-6.61516376985303	8.08653447204367	ATAC_MOP	Unannotated	Unannotated
GAGATTCCTAGGCATGTTATGCGAATAGAGGC	-3.32214709771863	-0.121741412346204	ATAC_MOP	9	L2/3 IT
CTGAAGCTCTTCAATGTTCATCCATATAGCCT	-6.54471823228589	8.19090172820822	ATAC_MOP	16	CGE
GCCAACGTCCATGATG-3L8TX_181211_01_C02	-12.6081113482832	-1.63047233051523	mRNA_MOP	12	NP
AGCTTCCGTGGACCTC-3L8TX_181211_01_C02	-1.20391037715665	-4.59324076599344	mRNA_MOP	2	L4/5 IT
CGAGTTACAGAGTAAT-1L8TX_181211_01_A02	-10.4016723300337	-5.83013918823465	mRNA_MOP	1	L6 CT
AAAGGTAGTAGGACTG-1L8TX_181211_01_A02	8.06114390836963	3.15374610000388	mRNA_MOP	Unannotated	Unannotated
TCACTATGTCTGTGGC-2L8TX_181211_01_B02	9.71491721616992	3.46699378066794	mRNA_MOP	Unannotated	Unannotated
TTATTGCTCGCTATTT-1L8TX_181211_01_A02	-2.08381291879407	-3.24591043419107	mRNA_MOP	2	L4/5 IT
TCAGTTTTCCTTCAGC-4L8TX_181211_01_D02	7.59890368925342	0.109773920710246	mRNA_MOP	Unannotated	Unannotated
AGGGTGAAGTCGAAGC-1L8TX_181211_01_A02	-2.82904180539838	10.5258474069192	mRNA_MOP	8	Pvalb
TCCTCTTGTGGACCAA-1L8TX_181211_01_A02	-1.79040142549268	-6.76140215820535	mRNA_MOP	7	L4/5 IT
TGTTACTGTAGTGTGG-1L8TX_181211_01_A02	-4.22995111001721	-6.53739169067605	mRNA_MOP	6	L4/5 IT
ATCGCCTAGATCCTAC-3L8TX_181211_01_C02	8.46338656889209	2.51077744537131	mRNA_MOP	Unannotated	Unannotated
CCTTCAGCAATACCTG-5L8TX_181211_01_H01	-2.33432969106427	9.97824284606711	mRNA_MOP	8	Pvalb
GAGATTCCATAAGTCGTTGGAAGTTAATCTTA	-4.73740240586987	4.34209725433127	ATAC_MOP	15	Oligo
GGTTAACGTTATCTTC-1L8TX_181211_01_A02	7.91548827635059	-1.57071426338418	mRNA_MOP	Unannotated	Unannotated
GGTTGTAGTTACAGCT-2L8TX_181211_01_B02	10.6679077480913	2.48216673904196	mRNA_MOP	Unannotated	Unannotated
AAACGAAAGCTTTCTT-1L8TX_181211_01_A02	10.0059881542803	2.53311535888449	mRNA_MOP	Unannotated	Unannotated
CTTCCGAGTCACATTG-1L8TX_181211_01_A02	-4.26119061959973	-0.766862420503934	mRNA_MOP	Unannotated	Unannotated
CCTCTAGGTTCGCGTG-5L8TX_181211_01_H01	-9.41337868226758	-4.65073302215799	mRNA_MOP	1	L6 CT
CATCCCACATCCCGTT-2L8TX_181211_01_B02	-4.87524434579602	-0.405390469496091	mRNA_MOP	4	L2/3 IT
CAGCACGTCTCGCTTG-2L8TX_181211_01_B02	-7.0577020312666	8.24102589660422	mRNA_MOP	16	Sst
TGGTTAGGTATCAGGG-1L8TX_181211_01_A02	-5.53094336045972	-6.08832886642679	mRNA_MOP	Unannotated	Unannotated
GCTGAATCAGTGGTGA-2L8TX_181211_01_B02	10.1187887524248	4.35217186980979	mRNA_MOP	Unannotated	Unannotated
AGACAGGAGCGTTCCG-4L8TX_181211_01_D02	-4.88151594651929	-1.45523562854989	mRNA_MOP	4	L2/3 IT
CGGCTATGAGGCAGAATCGACTAGGGCTCTGA	-3.14336058152905	9.89739033752219	ATAC_MOP	Unannotated	Unannotated
CTTCTCTAGCAAACAT-4L8TX_181211_01_D02	7.82912829862842	3.54480287605063	mRNA_MOP	Unannotated	Unannotated
GATAGAACAAGTTCGT-3L8TX_181211_01_C02	-1.91823818935147	-3.85527089065774	mRNA_MOP	2	L4/5 IT
GGTAACTGTAGTTAGA-4L8TX_181211_01_D02	-3.75986477388135	-1.70486226505502	mRNA_MOP	4	L2/3 IT
TAATCTCCAATTGTGC-2L8TX_181211_01_B02	10.5916138027788	3.75217816406027	mRNA_MOP	Unannotated	Unannotated
AACGGGAAGTCATGCT-1L8TX_181211_01_A02	7.83253482328662	3.93879768424765	mRNA_MOP	Unannotated	Unannotated
CGCTCATTGTCTACCATTGGAAGTGGCTCTGA	-9.52114388002148	1.94423648887412	ATAC_MOP	11	L5 PT
CCATAAGCAGGTGGAT-5L8TX_181211_01_H01	-0.713722881209762	-6.69625237411722	mRNA_MOP	7	L4/5 IT
CCTTCAGCATGCCGCA-2L8TX_181211_01_B02	9.34845927702197	4.67787882858054	mRNA_MOP	Unannotated	Unannotated
GCATCGGCACTGTGAT-2L8TX_181211_01_B02	-9.69777771486035	-6.04638483947976	mRNA_MOP	1	L6 CT
AACGGGAGTTGCAAGG-5L8TX_181211_01_H01	-12.1914901400923	-0.403899697725614	mRNA_MOP	12	NP
ATCCGTCTCCGTCAAA-5L8TX_181211_01_H01	9.23195270048389	4.18670508437888	mRNA_MOP	Unannotated	Unannotated
TCACGCTAGCCTGTCG-5L8TX_181211_01_H01	7.25903323637256	1.67784080081717	mRNA_MOP	Unannotated	Unannotated
ACCAACAAGCTCATAC-3L8TX_181211_01_C02	8.37060931669482	-0.661413578455289	mRNA_MOP	Unannotated	Unannotated
TATACCTTCGAGATGG-2L8TX_181211_01_B02	6.56980184065112	-0.932120828096707	mRNA_MOP	Unannotated	Unannotated
CTGAAGCTTAGCGCTCTATCCTCTATAGAGGC	-8.9936265612959	-6.36002018875345	ATAC_MOP	1	L6 CT
CGGCTATGCTCTGGTATCTCTCCGTAATCTTA	-3.82165237916699	0.338426628942649	ATAC_MOP	9	L2/3 IT
GTTCCGTTCTCGGTCT-2L8TX_181211_01_B02	10.3915233944536	3.46492549949423	mRNA_MOP	Unannotated	Unannotated
CACGGGTAGCTGGAGT-2L8TX_181211_01_B02	-9.81385513795605	-7.25362828201516	mRNA_MOP	1	L6 CT
CATTGTTTCGAGATAA-5L8TX_181211_01_H01	-12.6382302905439	-1.51260080761178	mRNA_MOP	12	NP
CCGTTCAAGCACCGAA-2L8TX_181211_01_B02	-7.09176441682568	6.79773947768942	mRNA_MOP	13	CGE
CCTAACCAGTCTGCGC-2L8TX_181211_01_B02	7.52130988584766	0.113387184078852	mRNA_MOP	Unannotated	Unannotated
TTCGGTCAGCGATTCT-2L8TX_181211_01_B02	-2.0259112979292	-3.36655643409952	mRNA_MOP	2	L4/5 IT
CGGCTATGCTAATGCTAGGATAACAGGCGAAG	-3.05542561067334	-0.0320092422412235	ATAC_MOP	Unannotated	Unannotated
CTCCTCCGTGCCCGTA-3L8TX_181211_01_C02	-9.32617470277539	-2.85667374557718	mRNA_MOP	18	L6b
TTCATGTTCCCAAGTA-5L8TX_181211_01_H01	10.7771444653154	3.84034106307761	mRNA_MOP	Unannotated	Unannotated
CCGCAAGCACATACTG-5L8TX_181211_01_H01	9.48595145689258	1.68306073718802	mRNA_MOP	Unannotated	Unannotated
GGGTATTTCTTACACT-4L8TX_181211_01_D02	9.98732760893115	3.2136389928414	mRNA_MOP	Unannotated	Unannotated
CTGGACGAGACGATAT-4L8TX_181211_01_D02	-2.10425910009137	-5.60558417267068	mRNA_MOP	Unannotated	Unannotated
CCGTTCAGTTGAATCC-1L8TX_181211_01_A02	6.78302958952197	2.14777776771323	mRNA_MOP	Unannotated	Unannotated
GAAACCTAGTACAACA-1L8TX_181211_01_A02	-2.87341889394513	10.6308107095315	mRNA_MOP	8	Pvalb
TAGGAGGGTACGGTTT-4L8TX_181211_01_D02	-4.74977895272961	-6.90205100006326	mRNA_MOP	6	L4/5 IT
GAATAGAAGTGTAGTA-4L8TX_181211_01_D02	-7.49441429628125	6.55202242904441	mRNA_MOP	13	CGE
AGGGCCTTCAAGTAAG-3L8TX_181211_01_C02	-1.56637951387158	-6.50151446289285	mRNA_MOP	7	L4/5 IT
CTTCAATTCGTAGCTA-4L8TX_181211_01_D02	-4.12532135499707	-0.820718793337186	mRNA_MOP	4	L2/3 IT
AGTTCCCAGTGCGACA-5L8TX_181211_01_H01	-9.8666209842085	-6.84388735717996	mRNA_MOP	1	L6 CT
TTACCATTCAACTGAC-5L8TX_181211_01_H01	9.7898903225542	2.14293262534873	mRNA_MOP	Unannotated	Unannotated
TGTCCTGTCCTTCTAA-5L8TX_181211_01_H01	-2.15735384477368	-3.20149996704324	mRNA_MOP	2	L4/5 IT
CCAATTTGTGCCGGTT-2L8TX_181211_01_B02	-10.8977260257124	-6.69753315872415	mRNA_MOP	1	L6 CT
CTTACCGTCCGGCAAC-5L8TX_181211_01_H01	9.87265304075488	3.28679034286277	mRNA_MOP	Unannotated	Unannotated
CCGTGAGAGTCCTACA-1L8TX_181211_01_A02	-7.56791206849805	8.66929146819846	mRNA_MOP	16	CGE
AGGTCATGTCGCATCG-5L8TX_181211_01_H01	11.1140785549761	2.63582059913413	mRNA_MOP	Unannotated	Unannotated
TGGATGTAGCTTACGT-3L8TX_181211_01_C02	-0.245482411515625	-5.19388583130105	mRNA_MOP	7	L4/5 IT
ACATGCACAGAACTCT-2L8TX_181211_01_B02	6.95525125013599	1.25042125755088	mRNA_MOP	Unannotated	Unannotated
ATCGTCCTCTTTCCAA-1L8TX_181211_01_A02	10.558962855208	2.07118722968833	mRNA_MOP	Unannotated	Unannotated
CCGGTGACACTGAATC-5L8TX_181211_01_H01	-2.34902545465222	-6.02966692871316	mRNA_MOP	Unannotated	Unannotated
TGCTTGCTCGCCTATC-1L8TX_181211_01_A02	7.1239214275957	2.33395001464621	mRNA_MOP	Unannotated	Unannotated
GTCTTTACAACACAAA-4L8TX_181211_01_D02	-7.55403229249707	8.56813046508567	mRNA_MOP	16	CGE
GGGCCATTCGCGGTAC-2L8TX_181211_01_B02	-3.8863312865614	-0.883067755167325	mRNA_MOP	4	L2/3 IT
GAGGCAATCACCGGTG-1L8TX_181211_01_A02	-11.1327218676924	-5.89959052032693	mRNA_MOP	1	L6 CT
TACCTGCTCTCCACTG-3L8TX_181211_01_C02	7.51672366606006	3.1555974202706	mRNA_MOP	Unannotated	Unannotated
TTCTTCCAGGGAGATA-1L8TX_181211_01_A02	-3.83096262468091	-0.797392992441495	mRNA_MOP	4	L2/3 IT
AGACACTCAGAATTCC-1L8TX_181211_01_A02	8.14482310758838	-0.13274928755029	mRNA_MOP	Unannotated	Unannotated
CTGCTCATCTATCACT-3L8TX_181211_01_C02	9.45362285124072	3.00614831023947	mRNA_MOP	Unannotated	Unannotated
AATTCCTAGGTAGCCA-2L8TX_181211_01_B02	-2.78407165063611	9.56628796630637	mRNA_MOP	8	Pvalb
AGTACCACAGAAATCA-5L8TX_181211_01_H01	-1.66024031890622	-3.1143000406669	mRNA_MOP	2	L4/5 IT
GATGGAGCAAAGCTCT-4L8TX_181211_01_D02	-2.36372121824017	-1.9088933748649	mRNA_MOP	4	L2/3 IT
CATGCAAGTTCTCCCA-5L8TX_181211_01_H01	6.98123029218921	0.0123080628468197	mRNA_MOP	Unannotated	Unannotated
TGGATCAGTAGGACCA-2L8TX_181211_01_B02	-1.02553677586904	-5.00836947387918	mRNA_MOP	2	L4/5 IT
ATTCAGGTCGTCAGAT-5L8TX_181211_01_H01	-3.15553637994519	-6.34244540161355	mRNA_MOP	6	L4/5 IT
AGGTCATAGAAGGCTC-4L8TX_181211_01_D02	-2.0761586095213	-3.04659011787637	mRNA_MOP	Unannotated	Unannotated
GGTGGCTAGCCGGAAT-1L8TX_181211_01_A02	-9.9532270099043	-4.56513455337747	mRNA_MOP	1	L6 CT
GGAATCTCACCAATTG-4L8TX_181211_01_D02	7.75953105436572	-0.194062678282102	mRNA_MOP	Unannotated	Unannotated
ACAAAGATCACATTGG-2L8TX_181211_01_B02	-12.1065787936567	-0.451904265348752	mRNA_MOP	12	NP
CTTAGGAAGTCTCCTC-4L8TX_181211_01_D02	9.78295806394824	3.68318173461692	mRNA_MOP	Unannotated	Unannotated
CCTGCATAGGGTCAAC-5L8TX_181211_01_H01	-9.13450333131543	-7.37257626480325	mRNA_MOP	1	L6 CT
ACAAGCTGTACACTCA-3L8TX_181211_01_C02	-11.2966098452925	-6.75661614364847	mRNA_MOP	Unannotated	Unannotated
TCTCGCGCCAAGTTCATTCATCCACCTATCCT	-2.02151509774915	-5.3736081404136	ATAC_MOP	Unannotated	Unannotated
GGGACTCCAAGTCATC-3L8TX_181211_01_C02	-1.67339881910077	-6.6925254148887	mRNA_MOP	7	L4/5 IT
TCCCATGTCGAGATAA-4L8TX_181211_01_D02	-4.15300103677502	-1.01052585071786	mRNA_MOP	4	L2/3 IT
CATGGATCACAACATC-5L8TX_181211_01_H01	7.36216357694873	2.53331276946799	mRNA_MOP	Unannotated	Unannotated
CATCGTCGTAGAGACC-4L8TX_181211_01_D02	-1.34464755309811	-2.60730579323037	mRNA_MOP	2	L4/5 IT
TGTGCGGAGGATTCAA-3L8TX_181211_01_C02	10.6702642773271	3.25468942695395	mRNA_MOP	Unannotated	Unannotated
ACTATCTCATGACGAG-4L8TX_181211_01_D02	-1.61816021455518	-2.74357321686014	mRNA_MOP	Unannotated	Unannotated
GAGATTCCAACCAGGTAACGAACGATAGAGGC	-3.53321072114697	0.518720568950335	ATAC_MOP	9	L2/3 IT
ATCATTCTCCGGTAGC-4L8TX_181211_01_D02	-7.76950975908032	8.63632294708029	mRNA_MOP	16	CGE
TCTCAGCCAGGTTTAC-1L8TX_181211_01_A02	-10.2715329791426	2.26109096580283	mRNA_MOP	11	L5 PT
ATGAAAGAGTAGTCCT-2L8TX_181211_01_B02	-3.89845725549451	-1.10464992946847	mRNA_MOP	4	L2/3 IT
CGCTCATTGCGTAGTACGTCTAATTAATCTTA	-0.66615375531903	-2.83469703621133	ATAC_MOP	2	L4/5 IT
TCTATACGTACTGTTG-5L8TX_181211_01_H01	-9.55975815309277	-4.40773632950052	mRNA_MOP	1	L6 CT
TCACGGGCACACGGTC-3L8TX_181211_01_C02	-8.07515045655957	6.72018334441916	mRNA_MOP	13	CGE
TCCAGAACAAGTGGAC-4L8TX_181211_01_D02	8.29377845274219	3.91329047256247	mRNA_MOP	Unannotated	Unannotated
TACAACGGTATTGCCA-3L8TX_181211_01_C02	-12.5709790850996	-1.32556739277108	mRNA_MOP	12	NP
CACGAATGTCATTGCA-3L8TX_181211_01_C02	8.47524360166797	3.99309298568503	mRNA_MOP	Unannotated	Unannotated
CAAGACTGTTCGCGTG-3L8TX_181211_01_C02	-0.699802544248016	-4.50862648910745	mRNA_MOP	2	L4/5 IT
TCTCGCGCTCGACGTCCTAAGCCTCAGGACGT	-1.37579744709721	-0.541463999216397	ATAC_MOP	Unannotated	Unannotated
AGTTAGCCATCAGCTA-1L8TX_181211_01_A02	7.67941573606738	1.67463228278891	mRNA_MOP	Unannotated	Unannotated
CAACAGTGTGGATTTC-2L8TX_181211_01_B02	-2.54576095594159	10.412484140928	mRNA_MOP	8	Pvalb
AGACAGGAGTCGCCAC-4L8TX_181211_01_D02	-2.7464432383894	-3.51080277389749	mRNA_MOP	2	L4/5 IT
ACGATGTCATATGAAG-2L8TX_181211_01_B02	-10.2565984393477	-6.41104796356424	mRNA_MOP	1	L6 CT
TTATTGCAGGTTAAAC-3L8TX_181211_01_C02	-2.38888212693921	9.81378361755149	mRNA_MOP	8	Pvalb
CAGCAGCTCAGACAAA-1L8TX_181211_01_A02	-10.0070809985518	-6.33996489471658	mRNA_MOP	1	L6 CT
TCATGGACAGCGATTT-1L8TX_181211_01_A02	-2.42038234723798	-2.16571453041299	mRNA_MOP	Unannotated	Unannotated
GAGATTCCACGTTCGATTGGAAGTATAGAGGC	-6.45065304292432	7.24140736633078	ATAC_MOP	13	CGE
CCACGTTCAACCTAAC-2L8TX_181211_01_B02	-2.10848876489392	-2.9736099523948	mRNA_MOP	2	L4/5 IT
CCAATTTCACTATCCC-2L8TX_181211_01_B02	10.6486940716387	3.97154829078452	mRNA_MOP	Unannotated	Unannotated
AATGGAAAGCTCGGCT-5L8TX_181211_01_H01	-2.46851965440503	5.7660984712197	mRNA_MOP	19	Pvalb
ACTCTCGGTAGGCTCC-4L8TX_181211_01_D02	8.46909240232715	-0.935905961458524	mRNA_MOP	Unannotated	Unannotated
GGGCCATCACTTCAGA-3L8TX_181211_01_C02	9.90601924406299	4.053434820707	mRNA_MOP	Unannotated	Unannotated
GATCATGCAAGCAATA-2L8TX_181211_01_B02	7.29944137083301	3.48339030318991	mRNA_MOP	Unannotated	Unannotated
GTTACGAAGACCAGAC-4L8TX_181211_01_D02	8.60701945768604	0.940784903104464	mRNA_MOP	Unannotated	Unannotated
ATATCCTTCGCTAGCG-5L8TX_181211_01_H01	-5.33196970475903	9.18894669585959	mRNA_MOP	10	Sst
TAACACGGTTGGGAAC-3L8TX_181211_01_C02	8.12403300749072	3.14761993461386	mRNA_MOP	Unannotated	Unannotated
CCATAAGCACTCTCGT-5L8TX_181211_01_H01	8.28858569608936	3.62509080940024	mRNA_MOP	Unannotated	Unannotated
AGACAGGTCATCGCAA-1L8TX_181211_01_A02	-10.0170249606489	2.81062624030844	mRNA_MOP	Unannotated	Unannotated
CACTTCGTCAGTCACA-4L8TX_181211_01_D02	-10.4377135897993	-6.6311822218345	mRNA_MOP	1	L6 CT
ACACCAATCTGATTCT-2L8TX_181211_01_B02	-0.265700307023437	-4.37797024673684	mRNA_MOP	2	L4/5 IT
AGGAGGTGTGTGTTTG-3L8TX_181211_01_C02	9.59907821165332	2.6018385606362	mRNA_MOP	Unannotated	Unannotated
TCGCACTAGGTGCTTT-2L8TX_181211_01_B02	11.1046829556108	2.95881626182334	mRNA_MOP	Unannotated	Unannotated
TCAGCAACACGCTTAA-2L8TX_181211_01_B02	10.2336864803911	2.04570183330313	mRNA_MOP	Unannotated	Unannotated
ATTACTCGCTCTGGTAAAGGAGTACCTATCCT	-1.22248671604386	4.59383914047019	ATAC_MOP	17	Astro
AGCTACACACGTTGGC-3L8TX_181211_01_C02	9.17249110685596	3.35653874450461	mRNA_MOP	Unannotated	Unannotated
TCTGGCTCACGTAGTT-4L8TX_181211_01_D02	7.59074595915088	3.94091817909018	mRNA_MOP	Unannotated	Unannotated
TCAAGCATCTTTCCAA-4L8TX_181211_01_D02	-9.45252892030469	-6.71357253021463	mRNA_MOP	1	L6 CT
GACACGCTCTTCGTAT-1L8TX_181211_01_A02	6.68937448011646	3.23614713722006	mRNA_MOP	Unannotated	Unannotated
AGCGATAGCGCTTGATAGGATAACTAATCTTA	-2.905854549539	0.197551308061044	ATAC_MOP	9	L2/3 IT
CAGTTAGCAACCAATC-2L8TX_181211_01_B02	10.3752661083818	2.08528706603781	mRNA_MOP	Unannotated	Unannotated
AATGGCTCAGAATGTA-2L8TX_181211_01_B02	7.93142322050342	-0.933962134783109	mRNA_MOP	Unannotated	Unannotated
AGTCAACAGCAGCCTC-2L8TX_181211_01_B02	-0.975529133156599	-4.47460463470682	mRNA_MOP	2	L4/5 IT
GAGATTCCGTCTACCAAAGAGATGTATAGCCT	-2.26439150823346	5.18108460479514	ATAC_MOP	20	Smc
CTCCATGCAATCTGCA-5L8TX_181211_01_H01	7.04985526548633	0.265795728053014	mRNA_MOP	Unannotated	Unannotated
CAACGGCAGCTATCTG-5L8TX_181211_01_H01	-8.77595182908765	-7.04305699295266	mRNA_MOP	1	L6 CT
AGCGATAGCAAGTTCATCCGGTAACAGGACGT	-3.14738556398144	-1.0316173118995	ATAC_MOP	4	L2/3 IT
GCGAGAATCTCCCATG-5L8TX_181211_01_H01	11.0189934109331	3.23015663200156	mRNA_MOP	Unannotated	Unannotated
GGGTGTCCACTGCGAC-5L8TX_181211_01_H01	10.9794731472612	3.4451060014321	mRNA_MOP	Unannotated	Unannotated
AAGTACCCAAAGACTA-3L8TX_181211_01_C02	9.07136252866992	0.90329864793555	mRNA_MOP	Unannotated	Unannotated
GTCGTTCCACTGCACG-5L8TX_181211_01_H01	-2.82984205735913	-1.64548423713907	mRNA_MOP	2	L2/3 IT
TCAGTTTCATCATCCC-4L8TX_181211_01_D02	10.2060661648394	4.19640109115378	mRNA_MOP	Unannotated	Unannotated
TCTATACTCCTTCGAC-2L8TX_181211_01_B02	8.48532584654102	-0.981792478029569	mRNA_MOP	Unannotated	Unannotated
TATCTTGGTAGACAAT-5L8TX_181211_01_H01	8.73408416258106	3.10070035033957	mRNA_MOP	Unannotated	Unannotated
CTAACCCGTCCGGATC-1L8TX_181211_01_A02	-3.60106584085217	-5.06564810699685	mRNA_MOP	6	L6 IT
TACTGCCAGGCATTTC-4L8TX_181211_01_D02	7.3383522366167	2.84990975433127	mRNA_MOP	Unannotated	Unannotated
AGCGATAGGTCATGAAAAGGAGTACAGGACGT	-9.81446930421582	-6.59836342758401	ATAC_MOP	Unannotated	Unannotated
GTGAGGACAATCCTTT-5L8TX_181211_01_H01	-5.13796373857251	-1.34750178283914	mRNA_MOP	4	L2/3 IT
CGAATTGAGAGCAACC-1L8TX_181211_01_A02	9.71253684507617	2.9210376458718	mRNA_MOP	Unannotated	Unannotated
CACCGTTTCCCATACC-3L8TX_181211_01_C02	6.35874989973316	-0.720640091364225	mRNA_MOP	Unannotated	Unannotated
TGGCGTGTCTGTCAGA-3L8TX_181211_01_C02	-2.77466854108563	-6.71795037216409	mRNA_MOP	7	L4/5 IT
ATCCACCTCGCCGAAC-2L8TX_181211_01_B02	-2.63256510747662	-3.47533014244302	mRNA_MOP	2	L4/5 IT
TCACTATGTTCGGACC-1L8TX_181211_01_A02	-5.43888279451123	-2.11284640259012	mRNA_MOP	4	L2/3 IT
AACCCAAGTTAATCGC-4L8TX_181211_01_D02	9.56806090818652	3.21396133476035	mRNA_MOP	Unannotated	Unannotated
CCTCATGTCAAGCCAT-1L8TX_181211_01_A02	5.36180642591724	1.71197638088004	mRNA_MOP	Unannotated	Unannotated
AAGTTCGAGTCGTTAC-5L8TX_181211_01_H01	-9.4373988772749	-7.78073027557596	mRNA_MOP	1	L6 CT
CCGTTCACAGATTTCG-1L8TX_181211_01_A02	-4.95238372339001	10.6410989480569	mRNA_MOP	10	Sst
AGACACTTCCGCAGTG-1L8TX_181211_01_A02	7.68470386015186	2.87764212661521	mRNA_MOP	Unannotated	Unannotated
TGATTCTTCAACCTTT-5L8TX_181211_01_H01	9.40386203275928	2.23061773353354	mRNA_MOP	Unannotated	Unannotated
AAAGGGCTCCTAAGTG-5L8TX_181211_01_H01	-1.13782038940182	-4.1596622747825	mRNA_MOP	Unannotated	Unannotated
TCTATACCACACACTA-4L8TX_181211_01_D02	-1.29597553266278	-3.37159207290872	mRNA_MOP	2	L4/5 IT
GTATTTCAGCCTGTCG-3L8TX_181211_01_C02	-9.28552528871289	-7.22478344864114	mRNA_MOP	Unannotated	Unannotated
CACAGGCCATCGAGCC-2L8TX_181211_01_B02	6.67988255964526	1.35123035484091	mRNA_MOP	Unannotated	Unannotated
AGCGATAGTCTATCCGTAAGATCCCAGGACGT	-1.23147475374928	0.339438395435969	ATAC_MOP	Unannotated	Unannotated
TTCTCTCGTACCGCGT-1L8TX_181211_01_A02	-4.30910393251172	-4.83964922851785	mRNA_MOP	6	L6 IT
GTCGCGATCACGGAGA-3L8TX_181211_01_C02	-7.57099434388867	8.34491440826194	mRNA_MOP	16	CGE
ACCATTTCATATTCGG-1L8TX_181211_01_A02	9.32960227476367	3.86826822334067	mRNA_MOP	Unannotated	Unannotated
GCAGTTACATGGGTCC-5L8TX_181211_01_H01	8.401079211104	2.36697933250205	mRNA_MOP	Unannotated	Unannotated
ACCAAACCAACTCGTA-2L8TX_181211_01_B02	7.2516355847002	-0.876423744623502	mRNA_MOP	Unannotated	Unannotated
AGCCAATTCTTACCAT-3L8TX_181211_01_C02	10.2732296322466	3.83842727714316	mRNA_MOP	Unannotated	Unannotated
ACCTACCGTGGCTAGA-5L8TX_181211_01_H01	6.08061698423633	1.51677164607779	mRNA_MOP	Unannotated	Unannotated
GTGAGCCTCCTTACCG-1L8TX_181211_01_A02	4.95371535764941	1.34303686195151	mRNA_MOP	Unannotated	Unannotated
GTGAGGATCACCGGTG-4L8TX_181211_01_D02	-9.72696300996533	-7.47072222656473	mRNA_MOP	1	L6 CT
AGGTTACAGCGATGGT-4L8TX_181211_01_D02	-11.4390859271406	-6.28345158523782	mRNA_MOP	1	L6 CT
GGAGATGAGTATCCTG-4L8TX_181211_01_D02	10.4944744442583	4.53691002898947	mRNA_MOP	Unannotated	Unannotated
GATCAGTGTCGAAGCA-3L8TX_181211_01_C02	-4.4578497077345	-5.88860180801614	mRNA_MOP	6	L6 IT
GACCGTGGTGCTGATT-2L8TX_181211_01_B02	9.73669627653369	2.46973654800193	mRNA_MOP	Unannotated	Unannotated
TCCCACAAGGCCTGCT-4L8TX_181211_01_D02	7.30634501920947	0.484424726898829	mRNA_MOP	Unannotated	Unannotated
AGCTACATCCGAAATC-5L8TX_181211_01_H01	7.18059447752246	-1.52547421879037	mRNA_MOP	Unannotated	Unannotated
AGCCAATAGATAGTCA-1L8TX_181211_01_A02	-5.37241503251782	-1.44640376991494	mRNA_MOP	4	L2/3 IT
CGAATTGCATTCTCTA-3L8TX_181211_01_C02	-1.14298866344682	-6.53972485489114	mRNA_MOP	Unannotated	Unannotated
TCCGCGAACAAGTTCATGCCTTACAGGCGAAG	-0.477023389470489	-2.66241386360391	ATAC_MOP	Unannotated	Unannotated
GTGTTCCCACGACCTG-1L8TX_181211_01_A02	-2.19363483442059	-2.42470291084512	mRNA_MOP	Unannotated	Unannotated
GTATTGGCAACCGTAT-5L8TX_181211_01_H01	8.36761764036426	-0.919452218477567	mRNA_MOP	Unannotated	Unannotated
ACGGAAGAGTACAACA-5L8TX_181211_01_H01	-0.255044546258361	-5.13944771713479	mRNA_MOP	2	L4/5 IT
TACCTGCTCTCTTGCG-2L8TX_181211_01_B02	-4.43765350831738	-2.28866270012124	mRNA_MOP	4	L2/3 IT
GAATTCGTGTCTACCATTACGACCGGCTCTGA	-4.04604336274853	-5.55745604461892	ATAC_MOP	6	L6 IT
CGGCAGTTCGTTCCCA-4L8TX_181211_01_D02	8.66801646696338	1.04779687696234	mRNA_MOP	Unannotated	Unannotated
GGACGTCCAGATTAAG-1L8TX_181211_01_A02	7.49385646330127	-1.7119071764396	mRNA_MOP	Unannotated	Unannotated
TATCTTGTCTTGGCTC-3L8TX_181211_01_C02	8.63899234281787	2.79210898452536	mRNA_MOP	Unannotated	Unannotated
AAGTGAAGTGACAGGT-1L8TX_181211_01_A02	-9.12495037568799	-3.20290973610147	mRNA_MOP	18	L6b
CCTATCGAGTGATCGG-5L8TX_181211_01_H01	-3.73021623147717	-1.20826759762033	mRNA_MOP	4	L2/3 IT
GGAACCCAGGGCGAAG-2L8TX_181211_01_B02	-1.06182776046983	-4.91057827896341	mRNA_MOP	2	L4/5 IT
ACCTGAAAGTATGACA-2L8TX_181211_01_B02	-1.55480840457669	-4.47531464523538	mRNA_MOP	2	L4/5 IT
CACAGGCTCCTAAGTG-3L8TX_181211_01_C02	10.4950561855913	2.88261076980368	mRNA_MOP	Unannotated	Unannotated
AACCACACATGACGTT-2L8TX_181211_01_B02	-10.490106549394	-6.97971680587991	mRNA_MOP	1	L6 CT
GGGCTACGTGTTCCTC-3L8TX_181211_01_C02	-2.34891673578015	-3.28597691482766	mRNA_MOP	2	L4/5 IT
CCCTCTCTCTTCTTCC-3L8TX_181211_01_C02	9.73276332365283	4.11393830352561	mRNA_MOP	Unannotated	Unannotated
GCTGGGTGTTGCATTG-2L8TX_181211_01_B02	10.9100036953569	2.34234091811911	mRNA_MOP	Unannotated	Unannotated
TGTTCATCAGCAGGAT-5L8TX_181211_01_H01	-2.65680583966962	-5.87698319381936	mRNA_MOP	6	L4/5 IT
CTGAATGGTCTACATG-3L8TX_181211_01_C02	11.090511355269	2.59659668975608	mRNA_MOP	Unannotated	Unannotated
TTTAGTCAGTGTAGTA-4L8TX_181211_01_D02	-3.88417908204785	-0.684605388109525	mRNA_MOP	4	L2/3 IT
ATACCGAAGATTAGCA-1L8TX_181211_01_A02	-10.3737496997236	-7.09340146011575	mRNA_MOP	1	L6 CT
CCTCAACAGGCATCGA-3L8TX_181211_01_C02	-12.3500957156538	-0.73812004751428	mRNA_MOP	12	NP
CACAACAGTGTACGCC-4L8TX_181211_01_D02	-4.41677853120557	-0.587436763708432	mRNA_MOP	4	L2/3 IT
TCCGGAGAGCCTCAATTTGGAAGTTATAGCCT	-3.95567080034009	4.11794254356162	ATAC_MOP	15	Oligo
GGTTCTCTCCGAGATT-5L8TX_181211_01_H01	-9.70709988130322	-4.61491349167093	mRNA_MOP	1	L6 CT
GCAGCCAAGAAGGGAT-1L8TX_181211_01_A02	-2.56144997133008	9.67852971130149	mRNA_MOP	8	Pvalb
GTTGCTCGTGTGCCTG-3L8TX_181211_01_C02	-10.1941213275312	-6.78219035095437	mRNA_MOP	1	L6 CT
CTCCCAACAGACACCC-1L8TX_181211_01_A02	-9.99573227418652	2.64866826110617	mRNA_MOP	Unannotated	Unannotated
TTAGTCTTCCACTTCG-5L8TX_181211_01_H01	-9.7520961428999	-4.47900679535135	mRNA_MOP	1	L6 CT
TGGTAGTCATGTTACG-1L8TX_181211_01_A02	-10.8859567309736	-6.70499089187845	mRNA_MOP	1	L6 CT
TCAGGGCAGGGCCCTT-1L8TX_181211_01_A02	-9.10723873628369	-3.66923144287332	mRNA_MOP	18	L6b
GAATTCGTATAAGTCGGGATACTATATAGCCT	-0.797713559400947	-3.80316498703225	ATAC_MOP	2	L4/5 IT
GTCTAGAAGGGAGGCA-2L8TX_181211_01_B02	-10.0777215625166	-6.59500887817605	mRNA_MOP	Unannotated	Unannotated
TATACCTAGCCATTCA-3L8TX_181211_01_C02	8.20864871488818	3.4671916680886	mRNA_MOP	Unannotated	Unannotated
GCGTTTCTCCGAGAAG-3L8TX_181211_01_C02	-3.97347709192029	-0.420078365270932	mRNA_MOP	9	L2/3 IT
ACACGCGCAGAGGAAA-4L8TX_181211_01_D02	9.46696952329883	3.66284415298239	mRNA_MOP	Unannotated	Unannotated
CAGCGTGCAGGTGGAT-4L8TX_181211_01_D02	-10.7986716891646	-7.07589772171243	mRNA_MOP	1	L6 CT
ATTCAGAAGCCTCAATAGGATAACCCTATCCT	-6.66412588609448	7.37053916030661	ATAC_MOP	Unannotated	Unannotated
CTACTATTCCCTTTGG-2L8TX_181211_01_B02	-9.5759019519209	-7.10025313324197	mRNA_MOP	Unannotated	Unannotated
ACAGAAATCTGACAGT-4L8TX_181211_01_D02	8.59409430967578	2.64737007194297	mRNA_MOP	Unannotated	Unannotated
ATTCAGAAACGTTCGAAGGATAACAGGCGAAG	-1.40497570885411	4.6927342134072	ATAC_MOP	17	Astro
GGGTCTGAGTCATACC-2L8TX_181211_01_B02	-2.32780155194989	-3.25461891121133	mRNA_MOP	Unannotated	Unannotated
TTGTTCAGTCCAACGC-2L8TX_181211_01_B02	-3.30691286576978	-5.56921770996316	mRNA_MOP	6	L6 IT
TGACAGTAGAATTGTG-2L8TX_181211_01_B02	10.5359449719072	3.76543089919821	mRNA_MOP	Unannotated	Unannotated
TCAAGTGAGGTCGTGA-5L8TX_181211_01_H01	-0.821532126796157	-5.93125679916604	mRNA_MOP	Unannotated	Unannotated
AGTGACTCAGAAGTTA-2L8TX_181211_01_B02	-1.07189625157109	-4.13906958526834	mRNA_MOP	2	L4/5 IT
TCCGGAGAGCAACCTAAATGACGTGTACTGAC	-1.39312734855405	4.61900898986594	ATAC_MOP	17	Astro
CCATAAGTCCTCGCAT-1L8TX_181211_01_A02	6.83773711668262	-0.338204829161008	mRNA_MOP	Unannotated	Unannotated
CTGGACGCACACTTAG-1L8TX_181211_01_A02	-3.68221327317944	10.1355418878152	mRNA_MOP	8	Pvalb
CTCCACACACGGTCTG-3L8TX_181211_01_C02	9.84126380430469	3.88509294563071	mRNA_MOP	Unannotated	Unannotated
TCCGGAGAACGAATCTGAAGTATGCAGGACGT	-4.81589743150464	4.50162312560813	ATAC_MOP	15	Oligo
AAACGAACAAGGACAC-3L8TX_181211_01_C02	-1.64534422410718	-5.93813517517312	mRNA_MOP	Unannotated	Unannotated
TCACATTGTCCGAAAG-4L8TX_181211_01_D02	-9.34460827363721	-3.3872423452781	mRNA_MOP	18	L6b
GAGCTGCTCACCTCTG-2L8TX_181211_01_B02	10.7899961804033	3.55349180274741	mRNA_MOP	Unannotated	Unannotated
TCATGCCTCCGCACTT-2L8TX_181211_01_B02	11.5235014294268	3.08349773460166	mRNA_MOP	Unannotated	Unannotated
AAACCCAGTGCTATTG-5L8TX_181211_01_H01	5.86739495741138	1.77467820220725	mRNA_MOP	Unannotated	Unannotated
CTGAGGCAGCTCTTCC-1L8TX_181211_01_A02	-12.5605029727339	-1.28048947281106	mRNA_MOP	12	NP
ATGGTTGAGTGCTCAT-4L8TX_181211_01_D02	-12.5697297717451	-1.31429639286264	mRNA_MOP	12	NP
GGTAGAGAGGTTGGTG-2L8TX_181211_01_B02	9.5304384564043	2.4997398572518	mRNA_MOP	Unannotated	Unannotated
AGGGTGAAGCCGCACT-3L8TX_181211_01_C02	8.09229281889209	2.5845889764382	mRNA_MOP	Unannotated	Unannotated
GCTACCTTCTATTGTC-4L8TX_181211_01_D02	7.58143142210254	3.36499664359824	mRNA_MOP	Unannotated	Unannotated
GAGACCCTCAACTGGT-4L8TX_181211_01_D02	-10.1775388385176	-5.8821382803367	mRNA_MOP	Unannotated	Unannotated
GAATTCGTTCCTGAGCCTCTCTATCCTATCCT	-3.69094273103467	0.121592940623919	ATAC_MOP	Unannotated	Unannotated
TCAGCCTCACCTCTAC-1L8TX_181211_01_A02	7.79737475858936	2.23843941264884	mRNA_MOP	Unannotated	Unannotated
AGGGCCTAGATGTTAG-2L8TX_181211_01_B02	9.42049029814014	2.79969951682822	mRNA_MOP	Unannotated	Unannotated
GACCCTTGTCACAGTT-5L8TX_181211_01_H01	-12.5829753543257	-1.47344520515664	mRNA_MOP	12	NP
GTCGTAAGTCAAAGAT-4L8TX_181211_01_D02	-4.48164674295178	-6.77637675232156	mRNA_MOP	6	L4/5 IT
CTCCATGAGTGCCCGT-5L8TX_181211_01_H01	-10.6874808932661	-5.29563191360696	mRNA_MOP	1	L6 CT
CCACGAGCAGAAACCG-2L8TX_181211_01_B02	8.89020446287402	2.5583564954354	mRNA_MOP	Unannotated	Unannotated
CTCATGCGTGGGTATG-5L8TX_181211_01_H01	6.29986098753223	1.6264990287377	mRNA_MOP	Unannotated	Unannotated
ACAACCATCTGCGGCA-5L8TX_181211_01_H01	6.44613126264819	0.115966657037894	mRNA_MOP	Unannotated	Unannotated
CATAGACCAGCGGTCT-3L8TX_181211_01_C02	9.33043578611621	2.39972946220175	mRNA_MOP	Unannotated	Unannotated
TCGAACACACCAGACC-3L8TX_181211_01_C02	-3.69537850869885	10.3807592111184	mRNA_MOP	8	Pvalb
TAGACCACACCTGATA-5L8TX_181211_01_H01	-1.6688721443533	-3.01967766708597	mRNA_MOP	2	L4/5 IT
TGTCCTGAGACAAGCC-3L8TX_181211_01_C02	-0.596650865209014	-5.49332001632913	mRNA_MOP	Unannotated	Unannotated
GCAACCGTCTCTCTAA-3L8TX_181211_01_C02	9.33491233335742	2.77378365569846	mRNA_MOP	Unannotated	Unannotated
GTGTGATCACTCTGCT-4L8TX_181211_01_D02	-3.16689082635632	11.7244157510354	mRNA_MOP	8	Pvalb
CGTAGTACAGTAGTTC-5L8TX_181211_01_H01	-9.68668457521191	-4.94487383789285	mRNA_MOP	1	L6 CT
CTAACTTCATGGCACC-3L8TX_181211_01_C02	6.90069011198291	-1.07680657333597	mRNA_MOP	Unannotated	Unannotated
ATACTTCTCCGCGAGT-2L8TX_181211_01_B02	-3.50577446473828	-0.995119480554898	mRNA_MOP	4	L2/3 IT
AGAGCCCAGAGAGCAA-1L8TX_181211_01_A02	11.0815658901812	2.51332494788901	mRNA_MOP	Unannotated	Unannotated
AAGACTCCAAGATTGA-3L8TX_181211_01_C02	8.53289321409473	1.89593836837546	mRNA_MOP	Unannotated	Unannotated
TCCGCGAAATAAGTCGGAAGTATGCAGGACGT	-0.971909891162725	-3.80994322723611	ATAC_MOP	2	L4/5 IT
ATTCTACAGTAGCAAT-4L8TX_181211_01_D02	-9.60297295106641	-4.80938246673807	mRNA_MOP	1	L6 CT
GTCACTCGTTTACTTC-4L8TX_181211_01_D02	-5.53550192369214	10.0236453729226	mRNA_MOP	Unannotated	Unannotated
CTGTATTAGACTCGAG-5L8TX_181211_01_H01	10.5757818554521	2.42912766509787	mRNA_MOP	Unannotated	Unannotated
ATAGAGACAAGCAATA-5L8TX_181211_01_H01	6.8108544682146	3.1330623345925	mRNA_MOP	Unannotated	Unannotated
GGAATGGAGGAGAATG-5L8TX_181211_01_H01	11.1334820126177	3.11644384437339	mRNA_MOP	Unannotated	Unannotated
CGGCTATGATAAGTCGTAAGATCCAGGCGAAG	-3.76860996736279	0.325299495692412	ATAC_MOP	9	L2/3 IT
TTCCAATTCCCTGTTG-2L8TX_181211_01_B02	7.09043506132373	1.92731961780326	mRNA_MOP	Unannotated	Unannotated
ACGTACAAGGTGGCTA-1L8TX_181211_01_A02	-5.33527418626538	-5.35329344696267	mRNA_MOP	6	L6 IT
TGACCCTCACCTCGTT-5L8TX_181211_01_H01	11.0603590344072	3.78983757072226	mRNA_MOP	Unannotated	Unannotated
TCCGCGAAAACCAGGTATAGCCTTGGCTCTGA	-2.44646152509442	3.66647359901206	ATAC_MOP	Unannotated	Unannotated
ATTCAGAATACGCTGCCCTAGAGTGGCTCTGA	-3.44286676896802	0.195581765706698	ATAC_MOP	9	L2/3 IT
CATGGATGTCGGAAAC-1L8TX_181211_01_A02	-4.56576296342602	-1.23957028812631	mRNA_MOP	4	L2/3 IT
GATCAGTCAGCTGTAT-1L8TX_181211_01_A02	-12.4758233691572	-1.36915364689096	mRNA_MOP	12	NP
TCCGGGAAGTCAGCCC-3L8TX_181211_01_C02	7.1476087902666	-1.9378433508323	mRNA_MOP	Unannotated	Unannotated
GCAGCCAAGCACTCCG-3L8TX_181211_01_C02	7.56141570554981	3.69656321578757	mRNA_MOP	Unannotated	Unannotated
GCAACCGGTTCTATCT-2L8TX_181211_01_B02	7.2917099331499	3.07695695930258	mRNA_MOP	Unannotated	Unannotated
TGGGATTCACACCTGG-1L8TX_181211_01_A02	9.94712451444873	2.54282209449546	mRNA_MOP	Unannotated	Unannotated
CACCGTTAGACGCTCC-3L8TX_181211_01_C02	7.62412837492236	3.65817329459922	mRNA_MOP	Unannotated	Unannotated
AGGGAGTAGGTGGCTA-1L8TX_181211_01_A02	9.07071498380908	2.38158962302939	mRNA_MOP	Unannotated	Unannotated
CTCAGAATCTACTCAT-4L8TX_181211_01_D02	7.01588967787036	-1.44231417602762	mRNA_MOP	Unannotated	Unannotated
CAACGGCGTTTACGAC-1L8TX_181211_01_A02	-10.8865041400312	-6.57727578109964	mRNA_MOP	1	L6 CT
TTACCGCCACAATGAA-2L8TX_181211_01_B02	-7.48334166063061	7.24169251495139	mRNA_MOP	Unannotated	Unannotated
CACACAACACTGAGTT-3L8TX_181211_01_C02	8.93155292021045	2.58364221626059	mRNA_MOP	Unannotated	Unannotated
TGGCGTGAGAGAGCAA-3L8TX_181211_01_C02	-8.09167334092847	6.88094899230734	mRNA_MOP	13	CGE
GTCTAGACAACTAGAA-1L8TX_181211_01_A02	-3.18706103814832	-1.99970510429605	mRNA_MOP	4	L2/3 IT
TAATGCGCATGCGCAGTTATGCGAAGGCGAAG	-2.82552274717084	4.79321143203513	ATAC_MOP	Unannotated	Unannotated
ACCAACACAAGAGGCT-5L8TX_181211_01_H01	-3.30466243280164	-1.82391145652994	mRNA_MOP	4	L2/3 IT
ACATGCATCACCCTTG-3L8TX_181211_01_C02	9.76187137113818	4.1572756486489	mRNA_MOP	Unannotated	Unannotated
TGGGAAGCAAGTCGTT-2L8TX_181211_01_B02	-3.07250496400586	9.99132630401389	mRNA_MOP	8	Pvalb
CTTCTCTCATAATCCG-4L8TX_181211_01_D02	9.79677203642139	1.62097951942221	mRNA_MOP	Unannotated	Unannotated
CGCTCATTCTCTCTACCTCTCTATGGCTCTGA	-4.74109455598584	4.62764880233542	ATAC_MOP	15	Oligo
TAGAGTCTCATTTGCT-2L8TX_181211_01_B02	-5.40241047395459	9.27788731628196	mRNA_MOP	10	Sst
ATTCAGAACTTCAATGAGGATAACTATAGCCT	-0.579037841689498	-4.3310923857139	ATAC_MOP	2	L4/5 IT
TACAGGTAGGCCCACT-3L8TX_181211_01_C02	9.35494044767627	2.75866052680747	mRNA_MOP	Unannotated	Unannotated
CAATTTCTCAGAGTGG-2L8TX_181211_01_B02	-4.94771644128552	-1.32620897716745	mRNA_MOP	4	L2/3 IT
TATCTTGCAACATACC-2L8TX_181211_01_B02	-0.815791007411392	-6.68906929916604	mRNA_MOP	7	L4/5 IT
TCCCATGTCCGCCTAT-4L8TX_181211_01_D02	-9.49804493440381	-5.7256236357139	mRNA_MOP	1	L6 CT
ATCTCTATCCCTCGAT-2L8TX_181211_01_B02	6.44071916090259	1.84594902568595	mRNA_MOP	Unannotated	Unannotated
CTGAATGGTACTGTTG-2L8TX_181211_01_B02	-2.15225371373883	-3.10653212494119	mRNA_MOP	2	L4/5 IT
GTTCGCTCACGTCGGT-3L8TX_181211_01_C02	-5.54818436158887	9.35094353729026	mRNA_MOP	10	Sst
ATTCCTATCTTAGGAC-3L8TX_181211_01_C02	-10.1999749804854	2.97234270149008	mRNA_MOP	11	L5 PT
CTCAGAAGTTATTCTC-3L8TX_181211_01_C02	6.33493855940112	-0.479229359094937	mRNA_MOP	Unannotated	Unannotated
TGGTTAGGTGTTTCTT-1L8TX_181211_01_A02	11.5180282925249	2.99338433318869	mRNA_MOP	Unannotated	Unannotated
TGGAACTGTGTTGCCG-1L8TX_181211_01_A02	-10.2824201251387	3.07660028510825	mRNA_MOP	11	L5 PT
ATTCAGAACGTACTAGAAGGAGTAAGGCGAAG	-0.8333235497593	3.8328549581124	ATAC_MOP	Unannotated	Unannotated
GCTGGGTGTGGCTGAA-1L8TX_181211_01_A02	-0.50808867467633	-4.52434924072488	mRNA_MOP	2	L4/5 IT
TCGGGCACACTGAATC-2L8TX_181211_01_B02	-3.13593002809277	0.141146736080806	mRNA_MOP	Unannotated	Unannotated
GTTACAGTCGGCAGTC-2L8TX_181211_01_B02	-2.50782403005353	-2.82303431457742	mRNA_MOP	Unannotated	Unannotated
CTCCAACAGATGAATC-2L8TX_181211_01_B02	6.8424969051958	1.68427536063925	mRNA_MOP	Unannotated	Unannotated
ACGGAAGTCTATTGTC-2L8TX_181211_01_B02	9.0173015926958	1.42789766364829	mRNA_MOP	Unannotated	Unannotated
ATCCGTCAGGCATCTT-5L8TX_181211_01_H01	9.87997153745899	2.28828022056357	mRNA_MOP	Unannotated	Unannotated
TTTATGCTCGCAATTG-4L8TX_181211_01_D02	-9.62478157533398	-4.7969103140281	mRNA_MOP	1	L6 CT
AAGACTCGTATTGAGA-1L8TX_181211_01_A02	-12.0830554629683	-0.46334501928552	mRNA_MOP	12	NP
ACAACCACAAAGCAAT-3L8TX_181211_01_C02	5.46109250532398	1.21793285184638	mRNA_MOP	Unannotated	Unannotated
AATAGAGTCCTGCTAC-4L8TX_181211_01_D02	8.69044402586231	3.01153513961569	mRNA_MOP	Unannotated	Unannotated
CCTCAGTTCCTTCACG-2L8TX_181211_01_B02	11.084802660811	3.59516617828147	mRNA_MOP	Unannotated	Unannotated
ACTTCCGGTATGGTAA-3L8TX_181211_01_C02	-10.1718787814497	3.22398945861594	mRNA_MOP	Unannotated	Unannotated
CTCTCGAAGACATGCG-3L8TX_181211_01_C02	-10.1793431903242	-6.76235630935891	mRNA_MOP	1	L6 CT
CCAAGCGGTACCCGCA-5L8TX_181211_01_H01	8.19155028806934	-0.530122963850339	mRNA_MOP	Unannotated	Unannotated
CCCATTGGTCACTACA-4L8TX_181211_01_D02	7.91847995268115	2.65102788978354	mRNA_MOP	Unannotated	Unannotated
CGGAACCCACATTCGA-5L8TX_181211_01_H01	8.58418372617969	-1.12498035854562	mRNA_MOP	Unannotated	Unannotated
CAGTTAGCAGACTGCC-3L8TX_181211_01_C02	10.7554331158281	2.36847445541159	mRNA_MOP	Unannotated	Unannotated
CTCATTATCTTAGCCC-5L8TX_181211_01_H01	-10.4567308093428	-6.14816286987527	mRNA_MOP	Unannotated	Unannotated
AAACCCACAATCCTTT-1L8TX_181211_01_A02	7.48944858061084	0.209813471744816	mRNA_MOP	Unannotated	Unannotated
TCGGGTGCACAAGTTC-2L8TX_181211_01_B02	-2.92186829103223	-5.80627730316385	mRNA_MOP	7	L4/5 IT
GTCCACTCAACGTAAA-1L8TX_181211_01_A02	-10.6327781344771	-6.90538838333352	mRNA_MOP	1	L6 CT
GCAACATGTGTCGATT-2L8TX_181211_01_B02	5.628693613875	1.26388618522422	mRNA_MOP	Unannotated	Unannotated
GTTAGTGTCTCGTGGG-2L8TX_181211_01_B02	-3.866663184297	10.510872812803	mRNA_MOP	8	Pvalb
TACGCTCTCCATTGTT-2L8TX_181211_01_B02	10.8020010326982	2.36732623153464	mRNA_MOP	Unannotated	Unannotated
CTCTGGTTCCCAGTGG-2L8TX_181211_01_B02	-2.93370088590375	-6.45721772140725	mRNA_MOP	7	L4/5 IT
TCTTAGTTCTCTAAGG-1L8TX_181211_01_A02	-9.47333904756299	-7.72525551742776	mRNA_MOP	Unannotated	Unannotated
AAAGGATGTGTTAACC-4L8TX_181211_01_D02	-1.2648884917616	-6.66668942398294	mRNA_MOP	7	L4/5 IT
CTCAGTCTCTGGGTCG-1L8TX_181211_01_A02	-4.40799352182141	-1.29350414699777	mRNA_MOP	4	L2/3 IT
CGTGCTTCAACATACC-2L8TX_181211_01_B02	-9.36028381837598	2.7898006158425	mRNA_MOP	11	L5 PT
CACTAAGCATGGCTGC-5L8TX_181211_01_H01	9.70835975157031	3.48748919540183	mRNA_MOP	Unannotated	Unannotated
ACTATCTCAAATGCTC-5L8TX_181211_01_H01	-5.04256054414502	0.186128644133965	mRNA_MOP	Unannotated	Unannotated
AGCGATAGGGAGCTACATCTGAGTCAGGACGT	-1.26076608551732	-0.0735718292640049	ATAC_MOP	Unannotated	Unannotated
GGTGATTGTATCTTCT-4L8TX_181211_01_D02	10.4262132977129	2.76759597831504	mRNA_MOP	Unannotated	Unannotated
CAGTGCGAGAAGAGCA-5L8TX_181211_01_H01	-4.69424315942517	-5.90512946075662	mRNA_MOP	Unannotated	Unannotated
ATGGAGGAGTAAGCAT-2L8TX_181211_01_B02	10.7528534268022	1.81470129066245	mRNA_MOP	Unannotated	Unannotated
TCCGGAGAGAATTACGAACGAACGTAATCTTA	-1.27396940840474	0.426466764743487	ATAC_MOP	Unannotated	Unannotated
AATTCCTGTGAGTTGG-1L8TX_181211_01_A02	-0.64905205024472	-3.26431348747476	mRNA_MOP	2	L4/5 IT
CGGAACCTCAACTCTT-1L8TX_181211_01_A02	-1.38106110347501	-5.46235421127542	mRNA_MOP	2	L4/5 IT
TCATGTTGTACCTTCC-1L8TX_181211_01_A02	8.24776557432422	4.2578091340615	mRNA_MOP	Unannotated	Unannotated
AAGAACACACAACCGC-1L8TX_181211_01_A02	-5.54629656327954	-5.7238860411094	mRNA_MOP	6	L6 IT
TTAGGCAGTGTCGCTG-3L8TX_181211_01_C02	-2.43596467031232	-6.24572852081521	mRNA_MOP	7	L4/5 IT
ACCCTCATCTAACGGT-5L8TX_181211_01_H01	8.66877082334766	2.60321757369773	mRNA_MOP	Unannotated	Unannotated
TCGAAGTGTATCATGC-4L8TX_181211_01_D02	-1.37261417163602	-3.16936757988199	mRNA_MOP	2	L4/5 IT
CTGAAGCTGAACGGTATCCGGTAAATAGAGGC	-4.07180019868603	9.94270512634055	ATAC_MOP	8	Sst
AGGGCTCGTGTGGACA-5L8TX_181211_01_H01	-7.96320101274243	7.72540900283591	mRNA_MOP	13	CGE
ATTCATCTCGGTCGAC-5L8TX_181211_01_H01	8.65259746061572	1.81378254466788	mRNA_MOP	Unannotated	Unannotated
CTGAGGCGTCGGTGAA-4L8TX_181211_01_D02	8.36915591703662	2.07778772884146	mRNA_MOP	Unannotated	Unannotated
TGAATCGTCATGCAGT-1L8TX_181211_01_A02	-6.99756618989697	6.64586684280173	mRNA_MOP	13	CGE
ATTCAGAATCTATCCGTGCCTTACTATAGCCT	-4.406462636125	4.37990042739646	ATAC_MOP	15	Oligo
CTGTGGGAGCAGCCCT-1L8TX_181211_01_A02	-9.0003986026167	-4.65708067840799	mRNA_MOP	18	L6 CT
TGAGTCAGTAGTCACT-1L8TX_181211_01_A02	7.43056968199024	2.22612270885245	mRNA_MOP	Unannotated	Unannotated
TCAAGCACACAGTGTT-3L8TX_181211_01_C02	6.36307815061816	1.76823648982779	mRNA_MOP	Unannotated	Unannotated
TTACCATCAGCGCTTG-5L8TX_181211_01_H01	6.55093244062671	2.48654768043296	mRNA_MOP	Unannotated	Unannotated
ACCATTTTCCAATCCC-5L8TX_181211_01_H01	7.19870570646533	-0.559498636190732	mRNA_MOP	Unannotated	Unannotated
ATCGATGGTACTCAAC-4L8TX_181211_01_D02	7.8265171383501	2.18231615596549	mRNA_MOP	Unannotated	Unannotated
CACTAAGCAATTCACG-4L8TX_181211_01_D02	8.36040500150928	2.07957753711478	mRNA_MOP	Unannotated	Unannotated
AACAACCTCTTCTGTA-3L8TX_181211_01_C02	8.89175036894092	1.39373120837943	mRNA_MOP	Unannotated	Unannotated
AATTCCTCATGTAACC-5L8TX_181211_01_H01	8.27510074125537	1.43119439655081	mRNA_MOP	Unannotated	Unannotated
TAATGCGCCTAATGCTCGAATTCCCCTATCCT	-9.15451714051953	-6.28654435104593	ATAC_MOP	1	L6 CT
ATGGATCAGAAGCTGC-4L8TX_181211_01_D02	-2.62492248071423	-6.02427008575662	mRNA_MOP	6	L4/5 IT
CAATACGCACAGTGTT-2L8TX_181211_01_B02	9.53855041013965	2.18444308810965	mRNA_MOP	Unannotated	Unannotated
GAAGGACGTAAGCAAT-2L8TX_181211_01_B02	9.61014369474658	1.43407043987052	mRNA_MOP	Unannotated	Unannotated
GTGTGGCAGGCCTGAA-4L8TX_181211_01_D02	11.4668741558672	3.3844632821633	mRNA_MOP	Unannotated	Unannotated
GGGTCACGTGGAACCA-4L8TX_181211_01_D02	8.76700118528613	-1.20650461143716	mRNA_MOP	Unannotated	Unannotated
TTTCAGTGTACTAGCT-4L8TX_181211_01_D02	-1.52209075940839	-3.24065139717325	mRNA_MOP	2	L4/5 IT
CGAGTGCCAAATGATG-3L8TX_181211_01_C02	-9.7951984073042	-4.91416266388162	mRNA_MOP	1	L6 CT
CACGTGGTCTACGGGC-5L8TX_181211_01_H01	-0.921397730988176	-4.2636342329429	mRNA_MOP	2	L4/5 IT
TGTTGAGCAATTCGTG-1L8TX_181211_01_A02	-7.85900970948926	6.42215916686789	mRNA_MOP	13	CGE
CCTCTCCAGGCAATGC-4L8TX_181211_01_D02	6.71331647382983	-0.737728027765592	mRNA_MOP	Unannotated	Unannotated
AATGCCATCAAGATAG-4L8TX_181211_01_D02	-10.4076671267866	-6.60617783493265	mRNA_MOP	Unannotated	Unannotated
AGGTAGGGTAGCTCGC-5L8TX_181211_01_H01	8.97368434416065	1.24488482051627	mRNA_MOP	Unannotated	Unannotated
TCTCGCGCCTTCAATGAGGATAACAGGCGAAG	-2.6584145690321	3.92741939597861	ATAC_MOP	Unannotated	Unannotated
TACTTGTCATCTGGGC-4L8TX_181211_01_D02	9.98883822904834	2.99807498031394	mRNA_MOP	Unannotated	Unannotated
CATTTCATCCAAAGGG-4L8TX_181211_01_D02	-7.68316074861279	6.85363575988547	mRNA_MOP	Unannotated	Unannotated
CGCTCATTTAGCGCTCTTCTAGCTAGGCGAAG	-8.89636227143994	-5.86264851516946	ATAC_MOP	1	L6 CT
TCTGGCTAGAATCCCT-4L8TX_181211_01_D02	-2.09587558759442	-3.54256632751687	mRNA_MOP	2	L4/5 IT
CCTCTCCTCTTCTCAA-4L8TX_181211_01_D02	6.7227573727251	-0.707142738764127	mRNA_MOP	Unannotated	Unannotated
GCACATAAGTTCCAGT-3L8TX_181211_01_C02	-1.75767859472028	-3.40037563270791	mRNA_MOP	2	L4/5 IT
CGCTCATTATAAGTCGGGATACTAATAGAGGC	-4.51237389100781	4.40220639282004	ATAC_MOP	Unannotated	Unannotated
TACGTCCCACAGAGCA-4L8TX_181211_01_D02	-1.41978588355771	-2.56832054085	mRNA_MOP	2	L4/5 IT
TTTCATGGTCTGTCCT-1L8TX_181211_01_A02	10.0679912899614	3.67649719291465	mRNA_MOP	Unannotated	Unannotated
CTCTGGTTCATCTATC-4L8TX_181211_01_D02	-4.60987683786145	-1.23175254291757	mRNA_MOP	4	L2/3 IT
AACAAGAGTCTTGAGT-2L8TX_181211_01_B02	-9.75290676606885	-6.58608534759744	mRNA_MOP	1	L6 CT
AGTCAACGTTGCTCGG-2L8TX_181211_01_B02	-1.44112023366681	-6.73314145035013	mRNA_MOP	7	L4/5 IT
GGGTTATTCCTACCAC-4L8TX_181211_01_D02	-4.74148413194409	-0.987219480936368	mRNA_MOP	4	L2/3 IT
ATTCAGAAAGGCAGAATCGACTAGGGCTCTGA	-2.56606980813733	4.83496377044455	ATAC_MOP	Unannotated	Unannotated
ACATGCACACGACGTC-5L8TX_181211_01_H01	9.50171473966846	2.4393424707009	mRNA_MOP	Unannotated	Unannotated
TGACTCCGTAGTGTGG-2L8TX_181211_01_B02	-9.02547642244092	-7.03827145523294	mRNA_MOP	1	L6 CT
ATGCATGTCCCTTGTG-2L8TX_181211_01_B02	8.67965892301807	3.96016666465537	mRNA_MOP	Unannotated	Unannotated
TCATACTAGTTCAACC-3L8TX_181211_01_C02	7.18240550504932	0.0108976232363384	mRNA_MOP	Unannotated	Unannotated
ACCACAACATGGGTCC-2L8TX_181211_01_B02	6.84377435194263	0.178199658031623	mRNA_MOP	Unannotated	Unannotated
CGTAAGTAGGCACAAC-1L8TX_181211_01_A02	-3.9036390448927	-0.798182038729032	mRNA_MOP	Unannotated	Unannotated
GAATTCGTCGAGGCTGACTGCATAATAGAGGC	7.26949695097217	-0.298586575453122	ATAC_MOP	Unannotated	Unannotated
CGCCAGAAGCATGCGA-4L8TX_181211_01_D02	7.18433574186572	-1.41916957325204	mRNA_MOP	Unannotated	Unannotated
CATTGTTTCTCCCTAG-1L8TX_181211_01_A02	-2.66040238393536	9.68763444000022	mRNA_MOP	Unannotated	Unannotated
GCTTCACTCGAGTCCG-5L8TX_181211_01_H01	-4.89138695253125	-1.66445258087381	mRNA_MOP	Unannotated	Unannotated
TTCGCTGTCCTAGCTC-3L8TX_181211_01_C02	11.1434736584307	3.2421247678353	mRNA_MOP	Unannotated	Unannotated
TCCTGCAGTATTGGCT-1L8TX_181211_01_A02	7.5254803036333	3.54385015540854	mRNA_MOP	Unannotated	Unannotated
CCCAACTTCGCACGAC-1L8TX_181211_01_A02	-2.70839735521069	9.59904095702903	mRNA_MOP	8	Pvalb
CATTTCACACATGAAA-3L8TX_181211_01_C02	-3.29411741746655	-1.16249897903665	mRNA_MOP	Unannotated	Unannotated
TACGGTAGTCTGTCCT-4L8TX_181211_01_D02	-4.55288216127148	-2.25841668075784	mRNA_MOP	4	L2/3 IT
ATACTTCCACCCTATC-2L8TX_181211_01_B02	8.33268359647998	1.74034306579367	mRNA_MOP	Unannotated	Unannotated
TGAGCGCGTTCTTGTT-2L8TX_181211_01_B02	-11.1239728595137	-6.45777037567361	mRNA_MOP	1	L6 CT
CACTTCGGTTCCTTGC-2L8TX_181211_01_B02	10.1305475567461	2.77629587226645	mRNA_MOP	Unannotated	Unannotated
CTAACTTTCTGTAAGC-4L8TX_181211_01_D02	-5.91043373597851	-4.69564822143777	mRNA_MOP	Unannotated	Unannotated
ATTCAGAAGCAACCTATTACGACCATAGAGGC	-0.764766674768837	3.851938934858	ATAC_MOP	Unannotated	Unannotated
CGAATTGAGGCTAGCA-3L8TX_181211_01_C02	-3.41685148729077	-5.3215480131553	mRNA_MOP	6	L6 IT
ATTACTCGACTCGCTACGAATTCCCCTATCCT	-1.23160433424702	0.37547898464934	ATAC_MOP	Unannotated	Unannotated
AGGGTGAAGCACTGGA-1L8TX_181211_01_A02	-8.94470211518994	-2.92076924270852	mRNA_MOP	18	L6b
CGTGAATCATTGCCGG-2L8TX_181211_01_B02	-10.0347308780073	-5.73215630478128	mRNA_MOP	Unannotated	Unannotated
CGCTCATTACGAATCTTTGGAAGTTAATCTTA	-2.02783712400189	6.19132086807028	ATAC_MOP	19	OPC
TAATGCGCCGCTTGATAGGATAACATAGAGGC	-5.20596596254101	-6.0394959730552	ATAC_MOP	6	L6 IT
AAGCGAGAGTTGCCTA-1L8TX_181211_01_A02	-4.78905459893933	-2.2331371588157	mRNA_MOP	Unannotated	Unannotated
TGGTACACACGATTCA-2L8TX_181211_01_B02	6.72677138792285	-0.454417495195707	mRNA_MOP	Unannotated	Unannotated
CAAGAGGAGACCTCCG-3L8TX_181211_01_C02	7.37407592283496	-1.43120494312509	mRNA_MOP	Unannotated	Unannotated
AAAGGGCTCAGCTGTA-2L8TX_181211_01_B02	8.17363933073291	1.96701333099143	mRNA_MOP	Unannotated	Unannotated
GACCTTCAGAATCGTA-5L8TX_181211_01_H01	-3.19839045060864	-1.82302167839273	mRNA_MOP	4	L2/3 IT
AGCGTATCATGTGGCC-5L8TX_181211_01_H01	7.33419326292285	2.74217197471396	mRNA_MOP	Unannotated	Unannotated
TCATGCCTCATTTGTC-2L8TX_181211_01_B02	11.2736025189043	3.51844689422385	mRNA_MOP	Unannotated	Unannotated
CGAGGAAGTGTCACAT-2L8TX_181211_01_B02	-5.45320841325513	-5.54413941330179	mRNA_MOP	6	L6 IT
CTCAGGGTCCCATTTA-2L8TX_181211_01_B02	7.14263537870654	-0.608514575426419	mRNA_MOP	Unannotated	Unannotated
GAAGGACCAGCAGTAG-3L8TX_181211_01_C02	-8.0695633555769	7.76696869903342	mRNA_MOP	13	CGE
CGGCTATGAACCAGGTATAGCCTTGTACTGAC	-4.23187943948498	0.0453394370628994	ATAC_MOP	9	L2/3 IT
ACATCGACAAACACGG-4L8TX_181211_01_D02	-11.3009328509687	-6.12750437683328	mRNA_MOP	1	L6 CT
TGTTCCGTCTCCAATT-5L8TX_181211_01_H01	-2.54104432119122	-6.76254179901346	mRNA_MOP	7	L4/5 IT
TACATTCCATTCACAG-3L8TX_181211_01_C02	8.70564273344287	2.50889846854941	mRNA_MOP	Unannotated	Unannotated
ATTACTCGCTTCAATGTCCGGTAACCTATCCT	-3.47458192361584	5.43166634612815	ATAC_MOP	Unannotated	Unannotated
CATTTCACAGCAGTCC-4L8TX_181211_01_D02	-4.83743616594067	-0.984745172922452	mRNA_MOP	4	L2/3 IT
TCGCAGGAGACCGCCT-2L8TX_181211_01_B02	-4.62389394296399	10.5226211267068	mRNA_MOP	Unannotated	Unannotated
CGCTCATTCTCTGGTACCTAGAGTTAATCTTA	-4.60785099519482	4.59011218124167	ATAC_MOP	Unannotated	Unannotated
AGCTTCCAGACCAAAT-2L8TX_181211_01_B02	-4.73634788049451	-4.81082442230447	mRNA_MOP	6	L6 IT
CTCACTGAGGAAGTGA-1L8TX_181211_01_A02	8.71528151975879	2.04305955940024	mRNA_MOP	Unannotated	Unannotated
TGGGCTGGTAGGTAGC-2L8TX_181211_01_B02	-11.0848664904951	-6.65247776931985	mRNA_MOP	1	L6 CT
CACCGTTCAGACTGCC-2L8TX_181211_01_B02	-0.827872347366722	-4.49230244583352	mRNA_MOP	2	L4/5 IT
AACTTCTCAGGACTTT-2L8TX_181211_01_B02	-2.99425813211194	-6.39797785705789	mRNA_MOP	Unannotated	Unannotated
CGTTAGATCACTGTTT-1L8TX_181211_01_A02	6.59324410902271	-1.68872776455148	mRNA_MOP	Unannotated	Unannotated
TGCATGATCACTTCTA-1L8TX_181211_01_A02	-5.4023852015852	-4.63480713791116	mRNA_MOP	6	L6 IT
TATCAGGTCTACCCAC-1L8TX_181211_01_A02	-10.4138154651045	-6.96644452041849	mRNA_MOP	Unannotated	Unannotated
GTGCACGTCCGTAGTA-4L8TX_181211_01_D02	-9.53522774232617	-5.04407790130838	mRNA_MOP	1	L6 CT
CATACTTAGAGCCGTA-4L8TX_181211_01_D02	-2.31837853444806	-3.05533745712503	mRNA_MOP	2	L4/5 IT
AGAGAGCTCAGCCTCT-1L8TX_181211_01_A02	7.4083566998125	-0.598383454744657	mRNA_MOP	Unannotated	Unannotated
CATACAGAGTAGCCAG-3L8TX_181211_01_C02	-4.60183521760693	-7.00887730545266	mRNA_MOP	6	L4/5 IT
ATGAGGGAGCGTATAA-2L8TX_181211_01_B02	-2.54406711114636	10.3772201257302	mRNA_MOP	8	Pvalb
TTCGCTGTCCGTGGCA-1L8TX_181211_01_A02	-4.60434385789624	-6.96000912613138	mRNA_MOP	6	L4/5 IT
CCACGTTCAAAGAACT-2L8TX_181211_01_B02	-4.38513490213147	-6.99566557831033	mRNA_MOP	6	L4/5 IT
TACTGCCAGATCACTC-1L8TX_181211_01_A02	6.48820022093066	-0.18879490918382	mRNA_MOP	Unannotated	Unannotated
AAAGGTATCCACAGCG-2L8TX_181211_01_B02	7.1659365032793	2.99159285598532	mRNA_MOP	Unannotated	Unannotated
CATAAGCGTACCTAGT-1L8TX_181211_01_A02	-10.3587159777998	2.36939475112693	mRNA_MOP	11	L5 PT
TCATTACGTCTCAGGC-1L8TX_181211_01_A02	-10.2757033969282	-5.59966328567727	mRNA_MOP	1	L6 CT
TGTGCGGCAGCCCAGT-5L8TX_181211_01_H01	-2.32273336900464	-3.59140565819009	mRNA_MOP	2	L4/5 IT
CCGTTCAGTAGTCGTT-5L8TX_181211_01_H01	-2.323046412599	-3.60999944633706	mRNA_MOP	2	L4/5 IT
CCACTTGCAAGTGCAG-3L8TX_181211_01_C02	-1.87678262246838	-3.79214575714334	mRNA_MOP	2	L4/5 IT
GCGAGAACATCATGAC-2L8TX_181211_01_B02	10.4292278622271	3.0315797048165	mRNA_MOP	Unannotated	Unannotated
TCAGGGCTCCATCAGA-1L8TX_181211_01_A02	-1.70431920541516	-6.83763792938455	mRNA_MOP	7	L4/5 IT
TTAGGCAGTCTTGAAC-1L8TX_181211_01_A02	-2.78934391988507	-5.14554980224832	mRNA_MOP	Unannotated	Unannotated
CGTCAAAGTGTAGCAG-2L8TX_181211_01_B02	-8.25346752656689	7.6355094628884	mRNA_MOP	13	CGE
TTGACCCTCTCTGGTC-3L8TX_181211_01_C02	-10.488228764665	-4.74825575775369	mRNA_MOP	1	L6 CT
TGGGCGTTCTTCTGTA-3L8TX_181211_01_C02	-3.47977038873425	-2.40731075233682	mRNA_MOP	4	L2/3 IT
GTTACCCTCGCCTTGT-2L8TX_181211_01_B02	-5.11478516114941	-0.542617885534604	mRNA_MOP	4	L2/3 IT
GAATTCGTGAATTACGTTCATCCACCTATCCT	-1.36364665282956	4.68842932754294	ATAC_MOP	Unannotated	Unannotated
GGGTGTCAGTATTGCC-5L8TX_181211_01_H01	-10.6514167453169	-6.93301918930276	mRNA_MOP	1	L6 CT
GACTCTCTCTCCGTGT-2L8TX_181211_01_B02	9.90509894834766	4.34908721023337	mRNA_MOP	Unannotated	Unannotated
TCTTGCGCAACGACTT-3L8TX_181211_01_C02	-4.32934185518018	-1.11010709232553	mRNA_MOP	4	L2/3 IT
AGCCAATCATGTTCAG-3L8TX_181211_01_C02	-2.57753273500195	10.3938960748269	mRNA_MOP	8	L5 PT
CCGATGGGTGCCCGTA-1L8TX_181211_01_A02	-5.44031521333447	-5.99235346740945	mRNA_MOP	6	L6 IT
TGTGGCGAGAGCCCAA-5L8TX_181211_01_H01	-6.58742710603467	10.0975961404397	mRNA_MOP	22	Sst
AACACACAGATGCTAA-5L8TX_181211_01_H01	-5.66809078706494	-6.03596117920144	mRNA_MOP	6	L6 IT
ACCTGAAGTGTCACAT-1L8TX_181211_01_A02	10.6142769192339	2.46938130431906	mRNA_MOP	Unannotated	Unannotated
TGTTGGAAGCTCCCTT-1L8TX_181211_01_A02	-0.380490985047729	-5.05024149841531	mRNA_MOP	7	L4/5 IT
TACGCTCAGCTGCCAC-4L8TX_181211_01_D02	-1.1297055448412	-4.10818722671731	mRNA_MOP	2	L4/5 IT
AGACAGGCAAGTGCAG-5L8TX_181211_01_H01	-4.82010027421704	-7.19890406555398	mRNA_MOP	6	L4/5 IT
CAATACGAGCTAATCC-5L8TX_181211_01_H01	8.75126651273975	3.6929304318978	mRNA_MOP	Unannotated	Unannotated
GCGGAAATCGGTTGTA-4L8TX_181211_01_D02	-10.354481663835	-4.397492913668	mRNA_MOP	1	L6 CT
CCTCCAAGTTCGATTG-5L8TX_181211_01_H01	8.70203212248096	2.02838060432212	mRNA_MOP	Unannotated	Unannotated
TACGGGCTCTCTCTAA-1L8TX_181211_01_A02	10.8319321011187	1.98158309036032	mRNA_MOP	Unannotated	Unannotated
TAATGCGCGCAACCTAGGATACTACAGGACGT	-6.29132696641675	7.23385045104758	ATAC_MOP	13	CGE
TCTCCGAGTGCGTTTA-1L8TX_181211_01_A02	-2.44148465646497	-2.30623581833108	mRNA_MOP	2	L2/3 IT
TCGGATAAGCCAAGGT-5L8TX_181211_01_H01	10.6362238262773	3.93892476135031	mRNA_MOP	Unannotated	Unannotated
TCATGGAGTACTGTTG-5L8TX_181211_01_H01	10.2645731304766	3.85232469611899	mRNA_MOP	Unannotated	Unannotated
CTGAAGCTTCTATCCGGAAGTATGATAGAGGC	-4.78673764718762	-5.11818173355325	ATAC_MOP	6	L6 IT
GTCATCCCAACCACAT-4L8TX_181211_01_D02	-8.93695351136914	-7.21535208648904	mRNA_MOP	1	L6 CT
TCCTAATAGGCTTAGG-4L8TX_181211_01_D02	-5.08779188646069	-1.42876079506143	mRNA_MOP	4	L2/3 IT
[truncated: 97,765 more rows]
