# Supplementary material for: Cobolt: integrative analysis of multimodal single-cell sequencing data
Source: Genome Biol. 2021 Dec 28;22:351. doi: 10.1186/s13059-021-02556-z (PMC8715620; doi:10.1186/s13059-021-02556-z)
Supplement: Supplementary file 4 — Additional file 4 Table S2. CSV file containing the cell clustering of the 10X PBMC integration. [file 13059_2021_2556_MOESM4_ESM.csv]

Barcode	UMAP1	UMAP2	Dataset	Cluster	Annotation
AAACAGCCAAAGCCTC-1	-5.39745982853066	4.93210205404648	Multiome unsorted	3	Cytotoxic CD8+ T cell
AAACAGCCAGAATGAC-1	6.21660629543174	2.30250009863266	Multiome unsorted	1	CD14+ monocyte
AAACAGCCAGCTACGT-1	7.49330011638511	5.30909475653061	Multiome unsorted	9	CD14+ monocyte
AAACAGCCAGGCCTTG-1	6.5963002804171	2.31540545790085	Multiome unsorted	1	CD14+ monocyte
AAACAGCCATAAGGAC-1	-4.53809198108803	1.20851954786667	Multiome unsorted	16	Low quality
AAACAGCCATAATGTC-1	-7.87842162815224	3.19292649595627	Multiome unsorted	0	CD4+ T cell
AAACATGCAGCAATAA-1	-4.36462434497963	-4.61002650888077	Multiome unsorted	5	Memory T cell
AAACATGCAGCCAGAA-1	-7.97319301334511	3.21616491644272	Multiome unsorted	0	CD4+ T cell
AAACATGCAGGCGATA-1	-7.34376176563393	-0.314992934776461	Multiome unsorted	4	CD4+ T cell
AAACATGCAGTTTCTC-1	-5.89456924167763	-3.67781892449967	Multiome unsorted	5	Memory T cell
AAACCAACAACTAGGG-1	9.41634289058555	4.46880468695053	Multiome unsorted	12	Low quality
AAACCAACAATAACCT-1	-5.44589074817788	5.72736486761459	Multiome unsorted	3	Cytotoxic CD8+ T cell
AAACCAACACTTAGGC-1	5.76019398006309	-3.79511776597611	Multiome unsorted	8	Doublet
AAACCAACAGGACCTT-1	-8.05716975895058	0.921314090179289	Multiome unsorted	6	CD4+ T cell
AAACCAACAGTTGCGT-1	-4.6379812594999	5.16565594046005	Multiome unsorted	3	Cytotoxic CD8+ T cell
AAACCAACATCTAGCA-1	1.6404588583361	-13.2490045133363	Multiome unsorted	7	B cell
AAACCAACATTGTCCT-1	6.92063728603233	4.75001653997787	Multiome unsorted	9	CD14+ monocyte
AAACCAACATTTAAGC-1	4.74643484386314	-3.55898156793228	Multiome unsorted	8	Doublet
AAACCGAAGCGAGTAA-1	-7.16703637806069	0.255960121439779	Multiome unsorted	6	CD4+ T cell
AAACCGAAGCGTGCGT-1	-4.88808997837197	0.99568113653549	Multiome unsorted	16	Low quality
AAACCGAAGGCCAATT-1	7.2721602085482	4.94567283956894	Multiome unsorted	9	CD14+ monocyte
AAACCGCGTAATTAGC-1	5.86927715572227	3.7251811918486	Multiome unsorted	1	CD14+ monocyte
AAACCGCGTCGTTACT-1	5.71961609157432	-3.16839733750931	Multiome unsorted	8	Doublet
AAACCGCGTCTAACCT-1	-6.32534536090981	-1.97742000253311	Multiome unsorted	14	Memory T cell
AAACCGCGTGAGCGAA-1	2.54658571514	-12.7140571180116	Multiome unsorted	7	B cell
AAACCGCGTGTTAAAC-1	6.89486757549156	3.89966043798813	Multiome unsorted	1	CD14+ monocyte
AAACCGCGTTGCGGAT-1	4.11755577358116	-10.1810037198793	Multiome unsorted	22	Plasma cell
AAACCGCGTTTGGGCG-1	-6.91793903080117	-0.0443191531430835	Multiome unsorted	6	CD4+ T cell
AAACCGCGTTTGTGGA-1	6.79057279857505	2.3337291177977	Multiome unsorted	1	CD14+ monocyte
AAACCGGCAAAGCTCC-1	7.09654060634483	4.89126571981796	Multiome unsorted	9	CD14+ monocyte
AAACCGGCAAGCCAGA-1	-8.14571651188027	3.05115494100937	Multiome unsorted	0	CD4+ T cell
AAACCGGCACGCAACT-1	10.6489984157931	1.00586262314209	Multiome unsorted	10	CD16+ monocyte
AAACCGGCAGAGGGAG-1	9.78997246059288	1.62586519091018	Multiome unsorted	15	Dendritic cell
AAACCGGCAGGAACCA-1	8.98003021510948	2.69451698629745	Multiome unsorted	2	CD14+ monocyte
AAACCGGCAGGACCTT-1	-4.54555829731118	-4.94381967218033	Multiome unsorted	5	Memory T cell
AAACCGGCATTTAAGC-1	9.41688839229454	3.06093749372848	Multiome unsorted	10	CD16+ monocyte
AAACGCGCAATAAGCA-1	-6.29536279407631	4.58792766897568	Multiome unsorted	3	Cytotoxic CD8+ T cell
AAACGCGCACCTGCTC-1	4.74732080730308	-3.04870095880142	Multiome unsorted	8	Doublet
AAACGCGCACTTCATC-1	-4.40269407001625	5.26799425451645	Multiome unsorted	3	Cytotoxic CD8+ T cell
AAACGCGCATCCATCT-1	-6.59937461582314	0.509580820487822	Multiome unsorted	6	CD4+ T cell
AAACGGATCCCGTTAC-1	-4.18731769291054	5.96012720434555	Multiome unsorted	3	Cytotoxic CD8+ T cell
AAACGGATCCGCCTAT-1	-6.73492463794838	-1.34255626828781	Multiome unsorted	4	CD4+ T cell
AAACGGATCCGTTATT-1	-6.63340409961831	-1.69176200063339	Multiome unsorted	4	CD4+ T cell
AAACGGATCGCCTAAG-1	-5.31499751773964	4.33830580084213	Multiome unsorted	14	Memory T cell
AAACGGATCTAACCTT-1	-4.19577678409707	-4.50147548349014	Multiome unsorted	5	Memory T cell
AAACGTACAAGGTATA-1	9.44584480556358	2.94993051855453	Multiome unsorted	10	CD16+ monocyte
AAACGTACATCCAGGT-1	10.5557414654147	1.43953201143631	Multiome unsorted	10	CD16+ monocyte
AAAGCAAGTCATAAGT-1	-5.69486077991616	-2.6397713723909	Multiome unsorted	4	CD4+ T cell
AAAGCAAGTGTCCTGC-1	-7.46999057499062	-0.964466125084078	Multiome unsorted	4	CD4+ T cell
AAAGCAAGTTAATGAC-1	7.87077537807335	-0.123398289395487	Multiome unsorted	15	Dendritic cell
AAAGCAAGTTAGCGTA-1	2.4769565227877	-12.9601909223329	Multiome unsorted	7	B cell
AAAGCAAGTTTGTGGA-1	2.54244748386253	-12.977690846039	Multiome unsorted	7	B cell
AAAGCACCAATCCTAG-1	-7.92801507679116	3.83575376837143	Multiome unsorted	0	CD4+ T cell
AAAGCACCAATTGAGA-1	7.54484335216392	5.4126652178038	Multiome unsorted	9	CD14+ monocyte
AAAGCACCACTTAGGC-1	8.00770870479454	2.73713549940475	Multiome unsorted	2	CD14+ monocyte
AAAGCACCATTAGGCC-1	-3.95562728611122	-4.44525256784073	Multiome unsorted	5	Memory T cell
AAAGCACCATTATGCG-1	-4.5877874728788	1.23528298704513	Multiome unsorted	16	Low quality
AAAGCCCGTAACGAGG-1	-6.94187053409707	-1.47794321210495	Multiome unsorted	4	CD4+ T cell
AAAGCCCGTAATGGCC-1	-7.35168107715737	-0.0696743133794422	Multiome unsorted	6	CD4+ T cell
AAAGCCCGTACGTTTC-1	6.09025779994835	-4.1699821058046	Multiome unsorted	18	Doublet
AAAGCCCGTACTTCAC-1	-7.11317094532143	3.27197155325302	Multiome unsorted	0	CD4+ T cell
AAAGCCCGTCAAGTGC-1	2.02976814540733	-13.0291625562441	Multiome unsorted	7	B cell
AAAGCCCGTGGAGCAA-1	6.55044142040123	-4.55821672113053	Multiome unsorted	18	Doublet
AAAGCCCGTGTTGTAG-1	-6.24051221576821	-3.20034661920181	Multiome unsorted	5	Memory T cell
AAAGCCCGTTAGACCA-1	9.20941940578331	1.47817489473709	Multiome unsorted	2	CD14+ monocyte
AAAGCCCGTTAGAGGG-1	4.8967734936129	-3.73573985726944	Multiome unsorted	8	Doublet
AAAGCCGCAATGCCCG-1	-7.17701944080483	2.04370865194687	Multiome unsorted	0	CD4+ T cell
AAAGCCGCACATAGCC-1	-3.63320716587197	-2.66854777963272	Multiome unsorted	8	Doublet
AAAGCCGCAGTCTAAT-1	7.52805057796348	5.45149072973617	Multiome unsorted	9	CD14+ monocyte
AAAGCCGCAGTCTAGC-1	-7.09760364261757	3.39028200476059	Multiome unsorted	0	CD4+ T cell
AAAGCCGCATAGCAGG-1	-4.62863143650185	5.92163643209823	Multiome unsorted	3	Cytotoxic CD8+ T cell
AAAGCCGCATTGCGTA-1	4.0701657894503	-10.1648027005922	Multiome unsorted	17	B cell
AAAGCCGCATTTAAGC-1	10.9348022106539	0.936510711597288	Multiome unsorted	10	CD16+ monocyte
AAAGCGGGTAGGATCC-1	-5.48145183292519	-2.35077968270889	Multiome unsorted	5	Memory T cell
AAAGCGGGTCCTTAGT-1	-5.47712882724892	-3.91516986520401	Multiome unsorted	5	Memory T cell
AAAGCGGGTGATTACG-1	5.07380214961876	-3.66345444352738	Multiome unsorted	8	Doublet
AAAGCGGGTTAACGAT-1	4.88603988918174	-3.71862307222	Multiome unsorted	8	Doublet
AAAGCGGGTTACCGGG-1	-5.64986356464516	5.55193456976303	Multiome unsorted	3	Cytotoxic CD8+ T cell
AAAGCGGGTTACTTGC-1	6.80274406703819	4.28100857107528	Multiome unsorted	9	CD14+ monocyte
AAAGCTTGTATTGTCC-1	2.51607743533958	-12.7225123945009	Multiome unsorted	7	B cell
AAAGCTTGTCAAGACC-1	7.27088419231285	4.63165029852279	Multiome unsorted	9	CD14+ monocyte
AAAGCTTGTCCTTTAA-1	-4.5467046138395	1.13008543817886	Multiome unsorted	16	Low quality
AAAGCTTGTTACGCAA-1	-5.9606393214811	-2.16756883294693	Multiome unsorted	14	Memory T cell
AAAGCTTGTTTAGCTC-1	-7.66310628620278	2.86901387541183	Multiome unsorted	0	CD4+ T cell
AAAGCTTGTTTATCGC-1	-7.27024301258217	2.22645768492111	Multiome unsorted	6	CD4+ T cell
AAAGGACGTAACCTAG-1	-8.00603707996498	-1.17383506925217	Multiome unsorted	4	CD4+ T cell
AAAGGACGTAGCTGGT-1	7.55225149425377	5.50151285498031	Multiome unsorted	9	CD14+ monocyte
AAAGGACGTATTACCC-1	7.09738556178917	5.12976297705063	Multiome unsorted	9	CD14+ monocyte
AAAGGACGTGATGAGG-1	-6.9922817584623	4.76632961599716	Multiome unsorted	3	Cytotoxic CD8+ T cell
AAAGGACGTTTAGCTC-1	7.0839745167147	5.40433582632431	Multiome unsorted	9	CD14+ monocyte
AAAGGACGTTTATGGG-1	10.7070953014742	1.40496775476822	Multiome unsorted	10	CD16+ monocyte
AAAGGACGTTTCCGGC-1	-4.89571126667153	5.04385694830307	Multiome unsorted	3	Cytotoxic CD8+ T cell
AAAGGAGCAAACCTTG-1	-7.19114717212807	1.51994988291153	Multiome unsorted	6	CD4+ T cell
AAAGGAGCAACAGGAT-1	-8.39250835147988	0.247430890487516	Multiome unsorted	6	CD4+ T cell
AAAGGAGCACCAGGTT-1	1.76709154876579	-13.3665925565492	Multiome unsorted	7	B cell
AAAGGAGCACCTAAGC-1	-8.32865318027626	1.70443972914108	Multiome unsorted	0	CD4+ T cell
AAAGGAGCACGTAAGG-1	10.8285390499483	1.5944438871611	Multiome unsorted	10	CD16+ monocyte
AAAGGAGCAGCAACCT-1	5.89476362499107	-3.4379993978273	Multiome unsorted	8	Doublet
AAAGGAGCAGGCAAGC-1	-5.47667440143715	5.79897484152206	Multiome unsorted	3	Cytotoxic CD8+ T cell
AAAGGAGCAGTTTGTG-1	11.2346736553561	1.62436196176895	Multiome unsorted	10	CD16+ monocyte
AAAGGAGCATCTAGCA-1	11.5198432567965	1.36558565466293	Multiome unsorted	10	CD16+ monocyte
AAAGGAGCATTTAAGC-1	-8.39457210270058	0.97079601852783	Multiome unsorted	6	CD4+ T cell
AAAGGCTCAATTATGC-1	-8.31952079502236	0.331229552315558	Multiome unsorted	6	CD4+ T cell
AAAGGCTCACCAACCG-1	-7.3821047183622	-1.58450737626663	Multiome unsorted	4	CD4+ T cell
AAAGGCTCATGAGTTT-1	-4.39368375507485	5.79296526281723	Multiome unsorted	3	Cytotoxic CD8+ T cell
AAAGGCTCATGTTGGC-1	-4.65992053714882	5.64725622503647	Multiome unsorted	3	Cytotoxic CD8+ T cell
AAAGGCTCATTATGGT-1	-6.36771901813637	-2.73414102227799	Multiome unsorted	5	Memory T cell
AAAGGCTCATTGGGAG-1	-4.46913417545449	6.13775429098495	Multiome unsorted	3	Cytotoxic CD8+ T cell
AAAGGTTAGAAAGCAT-1	-7.45005353656899	3.96731099455246	Multiome unsorted	0	CD4+ T cell
AAAGGTTAGACAAGTG-1	8.78406921657432	4.15346416799911	Multiome unsorted	2	CD14+ monocyte
AAAGGTTAGCATGTCG-1	-4.26231321064125	5.52857336370834	Multiome unsorted	3	Cytotoxic CD8+ T cell
AAAGGTTAGCTCATAA-1	6.07866970332969	-4.13665595681778	Multiome unsorted	18	Doublet
AAAGGTTAGGACAATG-1	9.03092590602745	2.83685240118393	Multiome unsorted	2	CD14+ monocyte
AAAGGTTAGGACCAGG-1	11.2337133053194	0.96066030828842	Multiome unsorted	10	CD16+ monocyte
AAAGGTTAGGAGCATA-1	-5.93639072147499	-2.26953569085709	Multiome unsorted	14	Memory T cell
AAAGGTTAGTTTAACG-1	-5.16276248661171	-1.96383467347733	Multiome unsorted	6	CD4+ T cell
AAATCCGGTCTTGCTG-1	4.92543760570396	-3.32942476899735	Multiome unsorted	8	Doublet
AAATCCGGTTAAGGCC-1	9.77061287196983	1.56218907205948	Multiome unsorted	2	CD14+ monocyte
AAATCCGGTTACAAAC-1	-1.86747320858132	-4.70374599130264	Multiome unsorted	11	Natural killer cell
AAATCCGGTTCAAGCA-1	-7.82085689273964	0.459746569084013	Multiome unsorted	6	CD4+ T cell
AAATCCGGTTGCACAA-1	7.0364538792025	-8.81732383401505	Multiome unsorted	20	Plasmacytoid dendritic cell
AAATGCCTCAAACACC-1	7.83513513835777	4.99616798727402	Multiome unsorted	9	CD14+ monocyte
AAATGCCTCAATCATG-1	-6.93281396595131	4.67514881460556	Multiome unsorted	0	CD4+ T cell
AAATGCCTCAGCATTA-1	6.77479044231285	4.18259939520248	Multiome unsorted	9	CD14+ monocyte
AAATGCCTCATAACCA-1	-4.82742675510537	5.21383032171615	Multiome unsorted	3	Cytotoxic CD8+ T cell
AAATGCCTCCGGTTAG-1	8.72350612911094	5.26749882070907	Multiome unsorted	12	Low quality
AAATGCCTCCGTGACA-1	9.86751858028282	2.5300501283873	Multiome unsorted	10	CD16+ monocyte
AAATGCCTCCTCCTAA-1	-7.92105039325844	3.29660662977585	Multiome unsorted	0	CD4+ T cell
AAATGCCTCTACCTGC-1	2.6231488350283	-12.4451095166933	Multiome unsorted	7	B cell
AAATGCCTCTTGCAGG-1	-3.60561927524697	-3.17002072961441	Multiome unsorted	14	Memory T cell
AAATGGCCAAAGGCCA-1	7.2413198116671	0.841027110503996	Multiome unsorted	15	Dendritic cell
AAATGGCCAACATAAG-1	5.60052028926719	-3.21444001824967	Multiome unsorted	8	Doublet
AAATGGCCAAGGTAAC-1	-6.96700700489174	0.249525800036276	Multiome unsorted	6	CD4+ T cell
AAATGGCCAAGGTCGA-1	-7.44923957553994	-1.66846469075791	Multiome unsorted	4	CD4+ T cell
AAATGGCCACCTATAG-1	2.69463363918174	-12.7893334928285	Multiome unsorted	7	B cell
AAATGGCCAGTAAAGC-1	3.03738919528831	-10.9787332120668	Multiome unsorted	17	B cell
AAATGGCCATGGCCTG-1	-4.9687426921476	5.11372169821152	Multiome unsorted	3	Cytotoxic CD8+ T cell
AACAAAGGTCACAAAT-1	-7.04553683963906	4.13539823858627	Multiome unsorted	0	CD4+ T cell
AACAAAGGTCCAAGAC-1	7.29128328594078	2.43986019461044	Multiome unsorted	2	CD14+ monocyte
AACAAAGGTCGCAATA-1	-5.41141017643105	5.72654089300522	Multiome unsorted	3	Cytotoxic CD8+ T cell
AACAAAGGTGCAACTA-1	8.157509959067	2.7615683969725	Multiome unsorted	1	CD14+ monocyte
AACAAAGGTGTCCAGG-1	-7.58993753162514	-2.3883441987764	Multiome unsorted	4	CD4+ T cell
AACAAAGGTTTAAAGC-1	6.50827471050132	2.08238789408096	Multiome unsorted	1	CD14+ monocyte
AACAAGCCAAGCGAGC-1	2.852507508124	-11.1940805021059	Multiome unsorted	17	B cell
AACAAGCCACTGGCTG-1	-5.11282619205605	-3.64499488504044	Multiome unsorted	5	Memory T cell
AACAAGCCAGACAAAC-1	-4.91176732746254	5.09823021261581	Multiome unsorted	3	Cytotoxic CD8+ T cell
AACAAGCCAGGTTTGC-1	1.65434244903434	-13.3000632825624	Multiome unsorted	7	B cell
AACAAGCCATGGCCTG-1	-4.80249675480019	5.24648365347275	Multiome unsorted	3	Cytotoxic CD8+ T cell
AACAAGCCATGTGGGA-1	-6.64449151722084	-1.41533520848862	Multiome unsorted	4	CD4+ T cell
AACAAGCCATTAAAGG-1	7.03470960887779	4.31156954138168	Multiome unsorted	9	CD14+ monocyte
AACAGATAGAAAGGAA-1	8.86317745479454	5.31270298330673	Multiome unsorted	12	Low quality
AACAGATAGTAGAGGC-1	2.50763241084922	-12.5442611280214	Multiome unsorted	7	B cell
AACAGCAAGCCGCTAA-1	-4.74022039142739	5.32957681982406	Multiome unsorted	3	Cytotoxic CD8+ T cell
AACAGCAAGCCTGTGA-1	-5.21855767933022	-2.2356399598848	Multiome unsorted	14	Memory T cell
AACAGCAAGCTATTGA-1	-3.91126259533059	-3.85718670518509	Multiome unsorted	5	Memory T cell
AACAGCAAGGAACGCG-1	-7.89779170719277	-1.94208613069168	Multiome unsorted	4	CD4+ T cell
AACAGCAAGGAGGGTT-1	-2.54644235340248	-3.75188699395767	Multiome unsorted	11	Natural killer cell
AACAGCAAGTAACCCG-1	-5.02169116703164	5.14207252828964	Multiome unsorted	3	Cytotoxic CD8+ T cell
AACAGCAAGTAACGAG-1	-7.18675597873818	3.2692702707518	Multiome unsorted	0	CD4+ T cell
AACAGCAAGTTGTCCC-1	-4.82845672336708	-4.87324824960343	Multiome unsorted	5	Memory T cell
AACAGCAAGTTTCCTG-1	-5.06733926502358	6.12235054342636	Multiome unsorted	3	Cytotoxic CD8+ T cell
AACAGCAAGTTTGGTA-1	6.96551433833946	3.22769865362533	Multiome unsorted	1	CD14+ monocyte
AACAGGATCAATGTGC-1	7.61069074901451	2.94701442091354	Multiome unsorted	2	CD14+ monocyte
AACAGGATCCAACTGG-1	-5.80969032016884	-4.06130328805557	Multiome unsorted	5	Memory T cell
AACAGGATCCACCCTG-1	11.1510278347384	1.43215450613388	Multiome unsorted	10	CD16+ monocyte
AACAGGATCCTTCAAT-1	-6.16789659229409	-3.01621189744583	Multiome unsorted	5	Memory T cell
AACAGGATCTAAGTGC-1	2.96379128726829	-12.7101146283876	Multiome unsorted	7	B cell
AACAGGATCTATGACA-1	5.0010477665316	-3.8283483091127	Multiome unsorted	8	Doublet
AACATAGCAAATTCGT-1	-5.2240031596769	6.00376781790146	Multiome unsorted	3	Cytotoxic CD8+ T cell
AACATAGCAATCCTGA-1	11.3129617336642	1.63543686239609	Multiome unsorted	10	CD16+ monocyte
AACATAGCAGGCCATT-1	-6.08141168323647	-3.32872691781632	Multiome unsorted	5	Memory T cell
AACATAGCAGTTAGCC-1	9.27905288967002	3.36396583883652	Multiome unsorted	2	CD14+ monocyte
AACATAGCATCATGGC-1	6.02545276912559	-2.95380941064469	Multiome unsorted	8	Doublet
AACATAGCATCCGTAA-1	8.82526890071739	4.07780393926986	Multiome unsorted	12	Low quality
AACATCATCAAGCTAC-1	-7.01614221302163	4.75585970251449	Multiome unsorted	0	CD4+ T cell
AACATCATCGATAACC-1	4.8394095066439	-3.31644549996964	Multiome unsorted	8	Doublet
AACATCATCGGCTAGC-1	-4.22162278858315	5.5115683969725	Multiome unsorted	3	Cytotoxic CD8+ T cell
AACATCATCGGTTCCT-1	-6.69842561451088	0.110185347419242	Multiome unsorted	6	CD4+ T cell
AACATCATCTAGCTAA-1	8.43144336971153	3.69029411642441	Multiome unsorted	2	CD14+ monocyte
AACATTGTCATGCTTT-1	7.46229425701011	5.12909159033188	Multiome unsorted	9	CD14+ monocyte
AACATTGTCATGGTGT-1	-7.98894342151772	-0.766840666843569	Multiome unsorted	4	CD4+ T cell
AACATTGTCATTTAGG-1	-7.29831536975991	-1.56341484220139	Multiome unsorted	4	CD4+ T cell
AACATTGTCCGCACAA-1	2.2817980411898	-12.5476113858949	Multiome unsorted	7	B cell
AACATTGTCGAAGTAG-1	-7.53814729419838	2.27620491354355	Multiome unsorted	6	CD4+ T cell
AACATTGTCGGTCAGC-1	6.76440254482139	2.89325222341903	Multiome unsorted	1	CD14+ monocyte
AACATTGTCGTTATCT-1	5.34068456920494	-3.21910181672684	Multiome unsorted	8	Doublet
AACCCGCAGCAGCTAT-1	-4.90236314502846	5.26285442678818	Multiome unsorted	3	Cytotoxic CD8+ T cell
AACCCGCAGCCGGTAC-1	7.0336143139254	4.63829311697372	Multiome unsorted	9	CD14+ monocyte
AACCCGCAGCCTAATA-1	7.40055290492881	0.71077975599655	Multiome unsorted	2	CD14+ monocyte
AACCCGCAGCGTGCAC-1	2.37922922405113	-12.2827760282289	Multiome unsorted	7	B cell
AACCCGCAGTCACCAG-1	-6.57252725330483	-1.23154059083573	Multiome unsorted	4	CD4+ T cell
AACCGCTCAAGACTCC-1	2.46587315830101	-12.5703593793642	Multiome unsorted	7	B cell
AACCGCTCAAGGTGGC-1	2.48644796642173	-10.7594548764955	Multiome unsorted	17	B cell
AACCGCTCAGGACCTT-1	6.00728145870079	-2.90327945382706	Multiome unsorted	8	Doublet
AACCGCTCATAAACCT-1	-7.07172235218178	3.37066444723495	Multiome unsorted	0	CD4+ T cell
AACCGCTCATCCCTCA-1	6.62873188289512	-4.65177693994156	Multiome unsorted	18	Doublet
AACCGCTCATGGCCCA-1	-6.96312364307534	-2.10835018785111	Multiome unsorted	4	CD4+ T cell
AACCGCTCATTGGGAG-1	7.87018219264854	3.21794590322861	Multiome unsorted	2	CD14+ monocyte
AACCGGCTCAGCTAAC-1	8.25560680660118	4.75287374822983	Multiome unsorted	12	Low quality
AACCGGCTCATTAGGC-1	-7.29487594333779	3.17930921881088	Multiome unsorted	0	CD4+ T cell
AACCGGCTCCTCACAC-1	4.89331594737877	-2.77115193040482	Multiome unsorted	8	Doublet
AACCGGCTCCTCCTAA-1	-7.70517286029946	0.276695072339857	Multiome unsorted	6	CD4+ T cell
AACCGGCTCCTTAAGA-1	6.12941042217125	4.12407478659042	Multiome unsorted	1	CD14+ monocyte
AACCTAATCAAGTGTC-1	-8.26759895053994	-0.0586795213948841	Multiome unsorted	6	CD4+ T cell
AACCTAATCATCCTCA-1	-5.33932288852822	5.20986112921127	Multiome unsorted	3	Cytotoxic CD8+ T cell
AACCTAATCATGGTTA-1	-1.39412339893471	-4.48449388177506	Multiome unsorted	11	Natural killer cell
AACCTAATCATTATGG-1	-3.48187812534462	-3.05766835839859	Multiome unsorted	14	Memory T cell
AACCTAATCCCAGTAG-1	5.35768762859214	-2.33781209619156	Multiome unsorted	8	Doublet
AACCTAATCCCGCCTA-1	4.75799671443809	-2.92818775804154	Multiome unsorted	8	Doublet
AACCTAATCCCTGACT-1	-5.1146109935392	-3.56968036325089	Multiome unsorted	5	Memory T cell
AACCTAATCCCTGATC-1	6.53449789317955	2.79645690290817	Multiome unsorted	1	CD14+ monocyte
AACCTAATCCCTGGTT-1	8.59926620754112	3.70225319235214	Multiome unsorted	2	CD14+ monocyte
AACCTAATCGTACCGA-1	-7.48788818088662	3.00066217749008	Multiome unsorted	0	CD4+ T cell
AACCTAATCGTTACAA-1	-4.60815175739418	5.95097765295395	Multiome unsorted	3	Cytotoxic CD8+ T cell
AACCTAATCGTTATAG-1	-8.46802886692177	2.79672369329819	Multiome unsorted	0	CD4+ T cell
AACCTAATCTCACTCA-1	8.7451039913546	3.44912704794296	Multiome unsorted	2	CD14+ monocyte
AACCTAATCTTGAGCG-1	6.99067798885215	-8.76851859719864	Multiome unsorted	20	Plasmacytoid dendritic cell
AACCTAATCTTTAAGG-1	-8.17082008091103	2.12654551832565	Multiome unsorted	0	CD4+ T cell
AACCTCACAAACATAG-1	8.80831638606895	4.63250145285019	Multiome unsorted	12	Low quality
AACCTCACACAACCTA-1	-6.66264423099648	-3.3772665563356	Multiome unsorted	5	Memory T cell
AACCTCACACTTAGGC-1	-4.83739408222329	6.12219223348984	Multiome unsorted	3	Cytotoxic CD8+ T cell
AACCTCACATAGCAGG-1	7.38703218730796	5.42364057867416	Multiome unsorted	9	CD14+ monocyte
AACCTCACATCACAGC-1	5.64521185191978	-3.25332966477982	Multiome unsorted	8	Doublet
AACCTCACATCTTGAG-1	6.64867368968834	-8.53968730599991	Multiome unsorted	20	Plasmacytoid dendritic cell
AACCTCACATGCATAT-1	1.78619567188133	-13.166785389496	Multiome unsorted	7	B cell
AACCTCACATTTAAGC-1	5.78093353542198	3.27172550527939	Multiome unsorted	1	CD14+ monocyte
AACCTCCTCAAGTGTC-1	-5.65833076206337	-2.81223407418839	Multiome unsorted	5	Memory T cell
AACCTCCTCATTACGA-1	7.2117148998629	5.35731539099106	Multiome unsorted	9	CD14+ monocyte
AACCTCCTCCGCACAA-1	-6.92210992542397	4.42010197012314	Multiome unsorted	0	CD4+ T cell
AACCTCCTCCTAAGAC-1	-7.90789254871498	-1.3223988118898	Multiome unsorted	4	CD4+ T cell
AACCTCCTCCTAAGGT-1	-7.81138976780068	-2.09510222108475	Multiome unsorted	4	CD4+ T cell
AACCTCCTCCTGTTCA-1	-5.01673492160927	6.03359159796127	Multiome unsorted	3	Cytotoxic CD8+ T cell
AACCTCCTCGCAAACT-1	-7.40026601520668	3.53251895277389	Multiome unsorted	0	CD4+ T cell
AACCTCCTCTACCTAT-1	2.67037836345543	-12.4618674817812	Multiome unsorted	7	B cell
AACCTCCTCTTAATGG-1	-1.43713077274453	-4.37776532800308	Multiome unsorted	11	Natural killer cell
AACCTTAAGATAGACG-1	6.53662792476524	-4.56979098947159	Multiome unsorted	18	Doublet
AACCTTAAGCCGCAAC-1	-7.77082236972939	0.868027001308287	Multiome unsorted	6	CD4+ T cell
AACCTTAAGCTTGCTC-1	11.1976529720675	1.16762706606277	Multiome unsorted	10	CD16+ monocyte
AACCTTAAGGCAAGTA-1	9.49746242793907	3.24782785742172	Multiome unsorted	2	CD14+ monocyte
AACCTTAAGGCTAATC-1	-6.6924827930082	-0.890972405983126	Multiome unsorted	4	CD4+ T cell
AACCTTAAGGTGAAGC-1	-4.7239859935392	1.29942557184585	Multiome unsorted	16	Low quality
AACCTTAAGTTGTCCC-1	6.57795444759239	-8.51847949655167	Multiome unsorted	20	Plasmacytoid dendritic cell
AACCTTAAGTTTGAGC-1	-7.03007348743569	4.07198056547531	Multiome unsorted	0	CD4+ T cell
AACCTTGCAATATGGA-1	-7.31675847736489	3.45572504370102	Multiome unsorted	0	CD4+ T cell
AACCTTGCAATTGAAG-1	-7.23615249363076	-2.76091924340836	Multiome unsorted	4	CD4+ T cell
AACCTTGCACCTCACC-1	2.45357195171226	-10.717681080414	Multiome unsorted	17	B cell
AACCTTGCAGGCGAGT-1	-7.38687976566445	-2.59032288224808	Multiome unsorted	4	CD4+ T cell
AACCTTGCAGGCGATA-1	8.75374141963829	3.95378169386276	Multiome unsorted	2	CD14+ monocyte
AACCTTGCATTAGGTT-1	-6.24711307254921	0.0369795706737881	Multiome unsorted	6	CD4+ T cell
AACCTTGCATTGTGTG-1	5.1932822826754	-3.64871421487442	Multiome unsorted	8	Doublet
AACGACAAGAGCCGCT-1	-7.8250454303373	-1.35830047757736	Multiome unsorted	4	CD4+ T cell
AACGACAAGCGATACT-1	7.91592518123497	2.49282750456222	Multiome unsorted	2	CD14+ monocyte
AACGACAAGGCATGTT-1	-5.79983266559731	-3.61379352243057	Multiome unsorted	5	Memory T cell
AACGACAAGGCCAATT-1	-6.70353921619545	0.539017051147306	Multiome unsorted	6	CD4+ T cell
AACGACAAGTTTGCGG-1	-1.33143039909493	-4.39986768396012	Multiome unsorted	11	Natural killer cell
AACGCCCAGCAGGTTT-1	-7.65459712711464	0.632949262546385	Multiome unsorted	6	CD4+ T cell
AACGCCCAGCGGGCAA-1	-7.56692775455605	-0.86850628287903	Multiome unsorted	4	CD4+ T cell
AACGCCCAGGAAGTAT-1	-1.46780403820168	-4.55845752389542	Multiome unsorted	11	Natural killer cell
AACGCCCAGTTAGGCT-1	7.48087517055381	5.08743938772568	Multiome unsorted	9	CD14+ monocyte
AACGCTAGTAACCTAG-1	10.4130260113131	1.37087282507309	Multiome unsorted	10	CD16+ monocyte
AACGCTAGTAGCTGCG-1	2.32610861095298	-12.8076011243593	Multiome unsorted	7	B cell
AACGCTAGTCACCTAT-1	7.81332460674156	2.44663557379135	Multiome unsorted	2	CD14+ monocyte
AACGCTAGTTGGGTTA-1	7.70808521541465	5.28473219244369	Multiome unsorted	9	CD14+ monocyte
AACGGTAAGCAAGGAC-1	-4.70819934574257	1.24349006979355	Multiome unsorted	16	Low quality
AACGGTAAGCACTAAC-1	10.5385190609347	1.14170309870132	Multiome unsorted	10	CD16+ monocyte
AACGGTAAGCATGCAT-1	-4.19587119785439	5.8822058138121	Multiome unsorted	3	Cytotoxic CD8+ T cell
AACGGTAAGGCGGGTA-1	2.14519540103782	-12.9881049695741	Multiome unsorted	7	B cell
AACGGTAAGTAACCCG-1	8.21657387050499	2.71928200094589	Multiome unsorted	2	CD14+ monocyte
AACGGTAAGTATGTGC-1	-7.79595359531533	4.72551235525497	Multiome unsorted	0	CD4+ T cell
AACGGTAAGTCATGCG-1	2.38954035076011	-12.6839391294252	Multiome unsorted	7	B cell
AACGGTAAGTTGGATC-1	-4.45178350177895	5.31407055227646	Multiome unsorted	3	Cytotoxic CD8+ T cell
AACTACTCACAGACTC-1	-4.64508804050576	5.0583532747496	Multiome unsorted	3	Cytotoxic CD8+ T cell
AACTACTCACATTGCA-1	10.943082011069	1.43905541269668	Multiome unsorted	10	CD16+ monocyte
AACTACTCACTAAGCC-1	2.95612994464744	-12.0848886075746	Multiome unsorted	7	B cell
AACTACTCACTAGGTC-1	-7.12545284000527	2.8725577291716	Multiome unsorted	0	CD4+ T cell
AACTACTCAGCAAGAT-1	-7.933470093881	3.66599950163254	Multiome unsorted	0	CD4+ T cell
AACTACTCATATTGAC-1	7.0812684658419	3.55869278280624	Multiome unsorted	1	CD14+ monocyte
AACTACTCATCCATCT-1	2.96835509570945	-11.1573430600893	Multiome unsorted	17	B cell
AACTAGCTCCCATAAA-1	2.79765716823448	-10.9078761640321	Multiome unsorted	17	B cell
AACTAGCTCCTGATTT-1	5.1952296856295	-3.78999009759537	Multiome unsorted	8	Doublet
AACTAGCTCCTTGCAC-1	6.76566282543052	2.5425103601683	Multiome unsorted	1	CD14+ monocyte
AACTAGCTCGCAATCG-1	8.75012604030479	3.44863924353012	Multiome unsorted	2	CD14+ monocyte
AACTAGTGTAGCTAAT-1	5.00136820110191	-3.57978764207474	Multiome unsorted	8	Doublet
AACTAGTGTAGCTGGT-1	-7.58932098117958	-2.53791514070145	Multiome unsorted	4	CD4+ T cell
AACTAGTGTCATCCTG-1	7.76556745799888	3.23003372518905	Multiome unsorted	2	CD14+ monocyte
AACTAGTGTGGATTAT-1	-4.55065377918373	-4.55864110620133	Multiome unsorted	5	Memory T cell
AACTAGTGTTAATCGG-1	10.9701081875216	1.67677780954727	Multiome unsorted	10	CD16+ monocyte
AACTAGTGTTAGCCAA-1	6.37211385997642	-4.43520703942887	Multiome unsorted	18	Doublet
AACTAGTGTTAGTACG-1	6.61388651164878	-8.53133502633682	Multiome unsorted	20	Plasmacytoid dendritic cell
AACTAGTGTTGTGACA-1	-3.94301255909096	-4.59907165200821	Multiome unsorted	5	Memory T cell
AACTAGTGTTTAGTCC-1	7.30881658824791	0.31318514017948	Multiome unsorted	15	Dendritic cell
AACTCACAGCAAGATG-1	-7.84733041492592	-0.681187659813082	Multiome unsorted	6	CD4+ T cell
AACTCACAGCCTGTTC-1	4.96577945979942	-3.67358151109329	Multiome unsorted	8	Doublet
AACTCACAGCTAAGTC-1	-7.06409343448769	3.35110029547104	Multiome unsorted	0	CD4+ T cell
AACTCACAGCTTTGGG-1	7.69491497310508	5.53300365774521	Multiome unsorted	9	CD14+ monocyte
AACTCACAGGATTTGC-1	-7.35716613498818	-1.3234575095903	Multiome unsorted	4	CD4+ T cell
AACTCACAGGCCATCA-1	2.5529960754763	-10.8827115598451	Multiome unsorted	17	B cell
AACTCACAGGGACCTC-1	-8.39507755008828	2.54128465025314	Multiome unsorted	0	CD4+ T cell
AACTCACAGGGTGAAC-1	6.79864755901207	-8.6232759061586	Multiome unsorted	20	Plasmacytoid dendritic cell
AACTCACAGGTCATTA-1	10.3038131359469	2.31883773176559	Multiome unsorted	10	CD16+ monocyte
AACTCACAGTAAGTGG-1	-6.70557864872109	0.0548669133950119	Multiome unsorted	6	CD4+ T cell
AACTCACAGTTTGCGG-1	-7.94705375400673	-0.708357841087496	Multiome unsorted	4	CD4+ T cell
AACTTAGTCACTCGCT-1	5.78233972820152	-3.28988805444351	Multiome unsorted	8	Doublet
AACTTAGTCAGGTTTA-1	4.7633220318209	-3.45322909982315	Multiome unsorted	8	Doublet
AACTTAGTCATTGTCT-1	-6.56709464756142	0.203025616394365	Multiome unsorted	6	CD4+ T cell
AACTTAGTCGCTAGAT-1	-7.1789477702726	5.27874168722519	Multiome unsorted	0	CD4+ T cell
AACTTAGTCTCAATTC-1	-5.57721980777871	5.75362667410263	Multiome unsorted	3	Cytotoxic CD8+ T cell
AACTTAGTCTTGATGA-1	5.65590206416954	-3.70376959474198	Multiome unsorted	8	Doublet
AAGAACAGTCACGGAT-1	-5.84827598301064	-3.86475363404862	Multiome unsorted	5	Memory T cell
AAGAACAGTCCTAGTT-1	-4.56489738193642	5.34082302420028	Multiome unsorted	3	Cytotoxic CD8+ T cell
AAGAACAGTGACCTGG-1	11.2012673977267	1.56645378439316	Multiome unsorted	10	CD16+ monocyte
AAGAACAGTGAGGTGA-1	-6.95282586780678	0.2862652686108	Multiome unsorted	6	CD4+ T cell
AAGAACAGTGCCGCAA-1	6.06686512264122	5.06806167929062	Multiome unsorted	1	CD14+ monocyte
AAGAACAGTTCAAGAT-1	-5.6249140140165	-3.17168846757523	Multiome unsorted	5	Memory T cell
AAGAATCAGCAGGCCT-1	5.92964664729942	2.35519227354416	Multiome unsorted	1	CD14+ monocyte
AAGAATCAGCATTAGC-1	-4.67663224903237	-4.86515679986588	Multiome unsorted	5	Memory T cell
AAGAATCAGGACCTGC-1	-5.46584399906289	-2.5135838094484	Multiome unsorted	5	Memory T cell
AAGAATCAGGGCTAAA-1	-4.67719491687905	-4.67410054834	Multiome unsorted	5	Memory T cell
AAGAATCAGGTAACGA-1	5.91691318782676	2.43366941778549	Multiome unsorted	1	CD14+ monocyte
AAGACAAGTAGCTAGC-1	-4.60054954258095	6.21000847189316	Multiome unsorted	3	Cytotoxic CD8+ T cell
AAGACAAGTATTTGGG-1	-7.32288488117348	4.57024082510361	Multiome unsorted	0	CD4+ T cell
AAGACAAGTGCATCGG-1	-6.79311736789833	0.4237074550856	Multiome unsorted	6	CD4+ T cell
AAGACAAGTGCATTTC-1	-4.45249065128457	5.23781618444809	Multiome unsorted	3	Cytotoxic CD8+ T cell
AAGACAAGTGCTAGAC-1	-5.18577083316933	5.8764422830809	Multiome unsorted	3	Cytotoxic CD8+ T cell
AAGACAAGTTTAGCGA-1	7.16481224330772	2.05981501905807	Multiome unsorted	2	CD14+ monocyte
AAGACATAGAACCTGT-1	1.61482600005973	-13.0793067518007	Multiome unsorted	7	B cell
AAGACATAGCAGGCCT-1	1.31107047828544	12.0911262926329	Multiome unsorted	21	Low quality
AAGACATAGGCGGATG-1	7.20364347728599	4.70280107824692	Multiome unsorted	9	CD14+ monocyte
AAGACATAGGTGAGAC-1	5.82818237575401	3.88021406500229	Multiome unsorted	1	CD14+ monocyte
AAGACATAGTTTCCTG-1	9.58762089046348	2.80434426634201	Multiome unsorted	2	CD14+ monocyte
AAGACCAAGAACCTGT-1	7.03157249721397	-8.81515231759659	Multiome unsorted	20	Plasmacytoid dendritic cell
AAGACCAAGAATCGCT-1	2.73489347728599	-12.4891759458315	Multiome unsorted	7	B cell
AAGACCAAGGATCACT-1	6.82083145412315	3.30367073385605	Multiome unsorted	1	CD14+ monocyte
AAGACCAAGGATCCGC-1	-6.85075172153603	-0.856929749561464	Multiome unsorted	4	CD4+ T cell
AAGACCAAGGTAGCTT-1	6.59649292262901	2.21110066740402	Multiome unsorted	1	CD14+ monocyte
AAGACCAAGTTAGTGC-1	2.79952970775474	-10.9906760755312	Multiome unsorted	17	B cell
AAGACCAAGTTGTCCC-1	-4.7791093227018	-3.70988598497025	Multiome unsorted	5	Memory T cell
AAGCAAGTCCTCACTA-1	7.41508213313926	5.29937776892074	Multiome unsorted	9	CD14+ monocyte
AAGCAAGTCTTGGATA-1	-6.65431865421425	-3.68659296662918	Multiome unsorted	5	Memory T cell
AAGCATGAGAAGCTAG-1	6.30816427501548	5.24615320532211	Multiome unsorted	1	CD14+ monocyte
AAGCCACGTATTGCAG-1	-7.37416633335244	0.363934039758528	Multiome unsorted	6	CD4+ T cell
AAGCCACGTCACAGCG-1	1.98502126964439	-13.1546517911684	Multiome unsorted	7	B cell
AAGCCACGTTGGTTAG-1	-8.31312450138222	1.13677546350845	Multiome unsorted	6	CD4+ T cell
AAGCCTCCAATCATGT-1	-1.73660060135018	-4.62710633905045	Multiome unsorted	11	Natural killer cell
AAGCCTCCACATTAAC-1	-7.41805680957924	3.75337919561752	Multiome unsorted	0	CD4+ T cell
AAGCCTCCACGAATCC-1	6.64003530773033	3.87459382383713	Multiome unsorted	1	CD14+ monocyte
AAGCCTCCACTCAACA-1	-5.76890214649331	4.33298143713363	Multiome unsorted	3	Cytotoxic CD8+ T cell
AAGCCTCCAGGCTAGA-1	10.9060336712252	1.0590896901358	Multiome unsorted	10	CD16+ monocyte
AAGCCTCCATTTAAGC-1	10.905553973044	1.65918955175766	Multiome unsorted	10	CD16+ monocyte
AAGCCTGTCAATGTGC-1	7.74959818157066	2.42889317839035	Multiome unsorted	2	CD14+ monocyte
AAGCCTGTCATGCTCC-1	-1.99592491356026	-4.66267791421524	Multiome unsorted	11	Natural killer cell
AAGCCTGTCCTTAATC-1	8.94907966884483	4.68569788305649	Multiome unsorted	12	Low quality
AAGCCTGTCGGGCCAT-1	-7.63993724552285	-2.41890087754837	Multiome unsorted	4	CD4+ T cell
AAGCCTGTCTAGCGTG-1	6.81086269649376	3.16308650343307	Multiome unsorted	1	CD14+ monocyte
AAGCCTGTCTTGTCTG-1	-6.14424117771279	-2.86514177949539	Multiome unsorted	5	Memory T cell
AAGCCTTAGCTGTACG-1	-5.35294183460366	5.85111889212021	Multiome unsorted	3	Cytotoxic CD8+ T cell
AAGCCTTAGGACCTTG-1	-5.06646951404702	5.52712473242172	Multiome unsorted	3	Cytotoxic CD8+ T cell
AAGCCTTAGGCCAATT-1	-4.22489484516274	-3.87488785417191	Multiome unsorted	5	Memory T cell
AAGCCTTAGGCGCTTA-1	-6.29848035541665	-0.266142696453249	Multiome unsorted	6	CD4+ T cell
AAGCCTTAGGCTTAAC-1	7.73656765254844	4.70694050161728	Multiome unsorted	9	CD14+ monocyte
AAGCCTTAGTGAGGGT-1	-4.79618629184853	-4.28760924966446	Multiome unsorted	5	Memory T cell
AAGCGAATCAAAGGCA-1	6.11341205867637	-4.31499114663712	Multiome unsorted	18	Doublet
AAGCGAATCAGGGCCT-1	-4.5544269916166	5.22743734686264	Multiome unsorted	3	Cytotoxic CD8+ T cell
AAGCGAATCATGGCTG-1	-7.86677440372597	-0.60710081489197	Multiome unsorted	4	CD4+ T cell
AAGCGAATCATTATGG-1	7.77956978114952	4.57199653952011	Multiome unsorted	9	CD14+ monocyte
AAGCGAATCATTGTCT-1	-7.39414676395546	3.07089933721908	Multiome unsorted	0	CD4+ T cell
AAGCGAATCCCTCTAA-1	7.94539467128624	3.63734349577316	Multiome unsorted	2	CD14+ monocyte
AAGCGAGGTACGGTAC-1	7.90729299816002	3.93040975897201	Multiome unsorted	9	CD14+ monocyte
AAGCGAGGTAGGTTGC-1	-5.36208423343789	5.83235153524765	Multiome unsorted	3	Cytotoxic CD8+ T cell
AAGCGAGGTCAGGAAG-1	-6.33034356800209	5.01414522497543	Multiome unsorted	3	Cytotoxic CD8+ T cell
AAGCGAGGTGCTTACT-1	6.00601402553428	3.0925169882048	Multiome unsorted	1	CD14+ monocyte
AAGCGAGGTTTGGTTC-1	-6.13069852558266	5.23053154318222	Multiome unsorted	3	Cytotoxic CD8+ T cell
AAGCGCTGTATTCGCT-1	2.55702630313743	-12.7190934720766	Multiome unsorted	7	B cell
AAGCGCTGTGATGAGG-1	-3.41028960910927	-3.15687814386002	Multiome unsorted	14	Memory T cell
AAGCGCTGTGTCCAGG-1	10.1112100246798	1.35877618162521	Multiome unsorted	10	CD16+ monocyte
AAGCGCTGTTAACAGT-1	-1.6177346345533	-4.57054010064713	Multiome unsorted	11	Natural killer cell
AAGCGCTGTTAGTGAT-1	-7.65545829502236	-2.44264689118973	Multiome unsorted	4	CD4+ T cell
AAGCGCTGTTCATCTA-1	7.4615289333712	2.83062681524643	Multiome unsorted	1	CD14+ monocyte
AAGCGCTGTTTGGCTT-1	-6.51035531726967	-3.08099666268936	Multiome unsorted	5	Memory T cell
AAGCGGGTCAAACACC-1	5.36186901363243	-3.64518705041519	Multiome unsorted	8	Doublet
AAGCGGGTCAGCCAAT-1	-4.25916942325722	-4.59749045999161	Multiome unsorted	5	Memory T cell
AAGCGGGTCATGTTTC-1	-1.39672824112069	-4.48646655709854	Multiome unsorted	11	Natural killer cell
AAGCGGGTCATTAGTG-1	8.43754974635948	4.18405517904648	Multiome unsorted	2	CD14+ monocyte
AAGCGGGTCCTGCGAA-1	7.04669967922081	4.76300606100448	Multiome unsorted	9	CD14+ monocyte
AAGCGTTTCAATGTCA-1	7.36428324016441	0.508539795564497	Multiome unsorted	15	Dendritic cell
AAGCGTTTCACCGGTA-1	4.76499334606041	-2.9625310006868	Multiome unsorted	8	Doublet
AAGCGTTTCCTTCAAT-1	-7.98299201694619	-1.53462627561203	Multiome unsorted	4	CD4+ T cell
AAGCGTTTCTGGCTTC-1	2.68436018260826	-11.1954003873598	Multiome unsorted	17	B cell
AAGCGTTTCTGTGCCT-1	-4.85084041324746	5.61777719824203	Multiome unsorted	3	Cytotoxic CD8+ T cell
AAGCGTTTCTTAGGAC-1	10.8857881191622	1.761206715988	Multiome unsorted	10	CD16+ monocyte
AAGCTAGAGACTATTG-1	-5.27926715580117	5.59877619116195	Multiome unsorted	3	Cytotoxic CD8+ T cell
AAGCTAGAGCCTGATG-1	-7.5207503673185	3.14364609091171	Multiome unsorted	0	CD4+ T cell
AAGCTAGAGCGCCTAA-1	-4.53684028354775	-4.90122810037247	Multiome unsorted	5	Memory T cell
AAGCTAGAGGTTAGCT-1	5.82944980892051	-2.9937707486879	Multiome unsorted	8	Doublet
AAGCTAGAGTTATCCT-1	-1.81656631199013	-4.73342719705216	Multiome unsorted	11	Natural killer cell
AAGCTATGTATTGAGT-1	5.96759763988365	2.89201530783066	Multiome unsorted	1	CD14+ monocyte
AAGCTATGTCCTTCTC-1	-7.91799577442299	2.89010915129074	Multiome unsorted	0	CD4+ T cell
AAGCTATGTCCTTTAA-1	-4.97492393222939	5.54204115240463	Multiome unsorted	3	Cytotoxic CD8+ T cell
AAGCTATGTGACATGC-1	7.26820532115806	4.71916183798202	Multiome unsorted	9	CD14+ monocyte
AAGCTATGTGCAATAT-1	5.032265818442	-3.08949223191849	Multiome unsorted	8	Doublet
AAGCTATGTGCTGGTG-1	-4.84723361698281	-4.85369125039688	Multiome unsorted	5	Memory T cell
AAGCTATGTTACCGGG-1	8.90680996211876	4.36415228216537	Multiome unsorted	2	CD14+ monocyte
AAGCTATGTTATCCGT-1	5.38429228099693	-2.48849645288101	Multiome unsorted	8	Doublet
AAGCTATGTTCATTTG-1	7.03305832179893	5.29623684255966	Multiome unsorted	9	CD14+ monocyte
AAGCTCCCAATTAAGG-1	7.4569164875399	3.44320639936813	Multiome unsorted	1	CD14+ monocyte
AAGCTCCCACATAGCC-1	-1.91527279583107	-4.19117417962662	Multiome unsorted	11	Natural killer cell
AAGCTCCCACATGCTA-1	9.53877846034874	3.24914178221115	Multiome unsorted	2	CD14+ monocyte
AAGCTCCCACCATATG-1	1.85890487464775	-13.1577283445131	Multiome unsorted	7	B cell
AAGCTCCCACTCAACA-1	7.29707208904136	5.1694634851683	Multiome unsorted	9	CD14+ monocyte
AAGCTTGGTACTGAAT-1	5.16620079311241	-3.3653961721193	Multiome unsorted	8	Doublet
AAGCTTGGTACTGATG-1	-4.35800107685219	-4.64749732644669	Multiome unsorted	5	Memory T cell
AAGCTTGGTATCTGGA-1	-5.46701558796059	5.21074995367416	Multiome unsorted	3	Cytotoxic CD8+ T cell
AAGCTTGGTGCCGCAA-1	8.91392246517051	5.07606634466537	Multiome unsorted	12	Low quality
AAGCTTGGTTATCGAG-1	-4.54869588581215	5.83052048056015	Multiome unsorted	3	Cytotoxic CD8+ T cell
AAGCTTGGTTCCGGGA-1	7.33502689632286	3.98649319975265	Multiome unsorted	1	CD14+ monocyte
AAGCTTGGTTGACTTC-1	7.32482162746299	4.91909059851059	Multiome unsorted	9	CD14+ monocyte
AAGCTTGGTTGCAATG-1	-7.50686200824868	-0.0972423109542484	Multiome unsorted	6	CD4+ T cell
AAGCTTGGTTGTTCAC-1	6.16358343395103	-4.32676377923599	Multiome unsorted	18	Doublet
AAGCTTGGTTTGCAGA-1	2.59102550777305	-12.1475326123964	Multiome unsorted	7	B cell
AAGGAAGCAAGCTTTG-1	-7.52248319355141	-2.02307525308243	Multiome unsorted	4	CD4+ T cell
AAGGAAGCAAGGAATC-1	5.2785603168856	-2.82747498185745	Multiome unsorted	8	Doublet
AAGGAAGCAATGAATG-1	8.23526207240928	2.55663594572433	Multiome unsorted	2	CD14+ monocyte
AAGGAAGCAATTATGC-1	-2.34350498882424	-4.29603353173844	Multiome unsorted	11	Natural killer cell
AAGGAAGCACCCTCAC-1	-7.45316632953774	-0.104965344382441	Multiome unsorted	6	CD4+ T cell
AAGGAAGCACTATGGC-1	5.63789049419273	-3.62581291825882	Multiome unsorted	8	Doublet
AAGGAAGCATAGTCAT-1	5.64866796764244	-2.77042380006424	Multiome unsorted	8	Doublet
AAGGAAGCATCAATCG-1	8.5766183498751	2.76754364340194	Multiome unsorted	2	CD14+ monocyte
AAGGAAGCATCTAGCA-1	2.43265930446495	-12.4967090192567	Multiome unsorted	7	B cell
AAGGAAGCATGACTAT-1	11.3953258160006	1.37116286127456	Multiome unsorted	10	CD16+ monocyte
AAGGATCCAAATATCC-1	-7.34302839008461	2.21236357061752	Multiome unsorted	0	CD4+ T cell
AAGGATCCACAAACTT-1	9.03621784480918	4.16982302038559	Multiome unsorted	2	CD14+ monocyte
AAGGATCCAGGAACAT-1	5.31033531459678	-3.79686537416092	Multiome unsorted	8	Doublet
AAGGATCCAGGCTAGA-1	8.50568119319786	3.79203638403305	Multiome unsorted	2	CD14+ monocyte
AAGGATGTCAAATCGC-1	7.04578415187706	4.95887026159652	Multiome unsorted	9	CD14+ monocyte
AAGGATGTCAGCTAAC-1	1.32452563079704	12.0862511095274	Multiome unsorted	21	Low quality
AAGGATGTCATAGCCG-1	4.98678938182701	-3.7079767289888	Multiome unsorted	8	Doublet
AAGGATGTCCCTCAAC-1	6.58035436900962	4.4091103967894	Multiome unsorted	9	CD14+ monocyte
AAGGATGTCCTAATAG-1	8.27265087398399	2.58014020292648	Multiome unsorted	2	CD14+ monocyte
AAGGATGTCCTTCAAT-1	-6.42444642749916	3.63471016256698	Multiome unsorted	0	CD4+ T cell
AAGGATGTCGCTAGCA-1	-5.4596045848478	-2.63739743859879	Multiome unsorted	5	Memory T cell
AAGGATTAGAGGAAGG-1	6.63081518443931	-4.65577951104752	Multiome unsorted	18	Doublet
AAGGATTAGATAACCC-1	-4.3566559192289	5.79535374014267	Multiome unsorted	3	Cytotoxic CD8+ T cell
AAGGATTAGGAACGCG-1	10.5772210720431	1.03116199343094	Multiome unsorted	10	CD16+ monocyte
AAGGATTAGGCCTTAG-1	-4.74876912799965	5.08256563513168	Multiome unsorted	3	Cytotoxic CD8+ T cell
AAGGATTAGTGTGATC-1	10.4630061748873	1.65784367887863	Multiome unsorted	10	CD16+ monocyte
AAGGCCCTCAAGCGCC-1	-3.30513747898232	-3.12385311753861	Multiome unsorted	14	Memory T cell
AAGGCCCTCACGCGGT-1	8.44239155086387	3.83432134954819	Multiome unsorted	2	CD14+ monocyte
AAGGCCCTCATGGTTA-1	-6.50142606464516	4.85375818579086	Multiome unsorted	3	Cytotoxic CD8+ T cell
AAGGCCCTCATGTTTC-1	2.83471480640281	-12.11066928537	Multiome unsorted	7	B cell
AAGGCCCTCCAGGAAA-1	-4.40290816990029	-4.70000615747086	Multiome unsorted	5	Memory T cell
AAGGCCCTCCCTGATC-1	-8.04879506794106	3.06327685682663	Multiome unsorted	0	CD4+ T cell
AAGGCCCTCGAGGAAC-1	-6.82764562336098	0.0672991049159413	Multiome unsorted	6	CD4+ T cell
AAGGTATAGAATGACG-1	-4.81701978412758	5.18868479101547	Multiome unsorted	3	Cytotoxic CD8+ T cell
AAGGTATAGAGGCTAA-1	5.90094248088707	2.58210310308822	Multiome unsorted	1	CD14+ monocyte
AAGGTATAGATAACCC-1	7.54309335979332	3.37021836607345	Multiome unsorted	1	CD14+ monocyte
AAGGTATAGCAGGCCT-1	-4.96664556232582	-4.13558545739762	Multiome unsorted	5	Memory T cell
AAGGTATAGCGCCTAA-1	-7.16568120685707	-1.5900773111116	Multiome unsorted	4	CD4+ T cell
AAGGTATAGCGCTCAA-1	-8.08381351200234	-0.144841492487108	Multiome unsorted	6	CD4+ T cell
AAGGTATAGCTGAGGG-1	7.37334553035606	3.64591225950607	Multiome unsorted	1	CD14+ monocyte
AAGGTATAGCTGTAAC-1	5.75611225398887	-3.8723541799318	Multiome unsorted	8	Doublet
AAGGTATAGGACCTTG-1	6.25027815135826	3.54286226599106	Multiome unsorted	1	CD14+ monocyte
AAGGTATAGGTAGCTT-1	-7.8424490329374	3.90045317976364	Multiome unsorted	0	CD4+ T cell
AAGGTATAGTTCCTCA-1	3.06656566890587	-10.9679519239198	Multiome unsorted	17	B cell
AAGGTCAAGCGGTTAT-1	11.0603534344088	0.726203530715788	Multiome unsorted	10	CD16+ monocyte
AAGGTCAAGGAACGGT-1	7.86574236186851	2.93016728727707	Multiome unsorted	2	CD14+ monocyte
AAGGTCAAGGTACCGC-1	-7.0202678081144	0.704363315986479	Multiome unsorted	6	CD4+ T cell
AAGGTCAAGTGAGGTA-1	2.88731256755699	-10.9849950376283	Multiome unsorted	17	B cell
AAGGTGCAGACTATTG-1	6.88294855388511	3.15976557104477	Multiome unsorted	1	CD14+ monocyte
AAGGTGCAGCCAAATC-1	7.49870649608482	3.93459257452377	Multiome unsorted	9	CD14+ monocyte
AAGGTGCAGCTTTGTT-1	8.12561718257774	4.67911466925033	Multiome unsorted	9	CD14+ monocyte
AAGGTGCAGGTCCAAT-1	-1.98856683937203	-2.99122419984452	Multiome unsorted	13	Low quality
AAGGTGCAGTTGGATC-1	2.5279020431887	-10.9518004956972	Multiome unsorted	17	B cell
AAGTAGCCAAAGCGGC-1	6.58006874355186	-8.52011218698136	Multiome unsorted	20	Plasmacytoid dendritic cell
AAGTAGCCAAGCTTAT-1	7.86936823161949	3.03666290609726	Multiome unsorted	1	CD14+ monocyte
AAGTAGCCAAGTGAAC-1	-4.46820481983315	5.52344498007187	Multiome unsorted	3	Cytotoxic CD8+ T cell
AAGTAGCCAATTAGCT-1	-8.13671573368203	3.43524751036056	Multiome unsorted	0	CD4+ T cell
AAGTAGCCACGTAATT-1	2.45011059078087	-10.5850020948183	Multiome unsorted	17	B cell
AAGTAGCCACTTACAG-1	6.15223518642295	3.1047604974974	Multiome unsorted	1	CD14+ monocyte
AAGTAGCCAGCATGTC-1	-4.68926843372475	5.67477449743637	Multiome unsorted	3	Cytotoxic CD8+ T cell
AAGTAGCCAGGCTTGT-1	6.69944683345665	4.73136934606918	Multiome unsorted	9	CD14+ monocyte
AAGTCTATCATGCAAC-1	1.76200703414787	-13.3626672330629	Multiome unsorted	7	B cell
AAGTCTATCATGCGTG-1	6.34463087352623	2.16644772856125	Multiome unsorted	1	CD14+ monocyte
AAGTCTATCCTAATAG-1	7.50633684429039	4.92888483374008	Multiome unsorted	9	CD14+ monocyte
AAGTCTATCGCCTAAG-1	-8.30724796024453	1.49222812025436	Multiome unsorted	6	CD4+ T cell
AAGTCTATCTCAATGA-1	-4.65097650257241	5.62269338934311	Multiome unsorted	3	Cytotoxic CD8+ T cell
AAGTGAAGTAATCGGC-1	-2.59591206279885	-4.48021045358292	Multiome unsorted	11	Natural killer cell
AAGTGAAGTCTTTATG-1	6.65582910808433	4.53911575643905	Multiome unsorted	9	CD14+ monocyte
AAGTGAAGTGCGCATG-1	-4.73032602039467	5.70216068594345	Multiome unsorted	3	Cytotoxic CD8+ T cell
AAGTGCAAGACAAACG-1	10.1225301388155	2.02675172655472	Multiome unsorted	2	CD14+ monocyte
AAGTGCAAGCAAGGGT-1	2.94373074802269	-12.0697595182191	Multiome unsorted	7	B cell
AAGTGCAAGCTCGCTT-1	-5.12425311771523	5.40665230123886	Multiome unsorted	3	Cytotoxic CD8+ T cell
AAGTGTTGTTTCGCGC-1	7.5419355991732	0.492203980373228	Multiome unsorted	15	Dendritic cell
AAGTTACGTACCTTAC-1	7.36755863460411	4.74101433126816	Multiome unsorted	9	CD14+ monocyte
AAGTTACGTGGATGTC-1	7.2699309948336	5.10619768469223	Multiome unsorted	9	CD14+ monocyte
AAGTTACGTGGGAACA-1	2.71678224834312	-13.0846692624818	Multiome unsorted	7	B cell
AAGTTACGTTAAGTGT-1	-8.06676849094521	3.12347206442245	Multiome unsorted	0	CD4+ T cell
AAGTTACGTTTAACGG-1	-5.49114450183998	-2.88507810266129	Multiome unsorted	5	Memory T cell
AAGTTAGCAAACTGTT-1	7.04351059230674	-8.82773605020157	Multiome unsorted	20	Plasmacytoid dendritic cell
AAGTTAGCACGCAACT-1	-4.48211988178383	5.33785709707626	Multiome unsorted	3	Cytotoxic CD8+ T cell
AAGTTAGCACGGTTTA-1	9.76942364009727	3.1567488607634	Multiome unsorted	2	CD14+ monocyte
AAGTTAGCACTAAGCC-1	7.44915119441856	4.07158836691269	Multiome unsorted	9	CD14+ monocyte
AAGTTAGCACTGGCTG-1	4.7886339786898	-3.53656521470658	Multiome unsorted	8	Doublet
AAGTTAGCAGCTCATA-1	2.56868068012108	-12.7460500303041	Multiome unsorted	7	B cell
AAGTTAGCAGTATGTT-1	-6.41782077518593	5.12633356420883	Multiome unsorted	3	Cytotoxic CD8+ T cell
AAGTTAGCATTCCTCG-1	-4.27539237705361	-4.8375207486879	Multiome unsorted	5	Memory T cell
AAGTTTGTCAGCATTA-1	-7.97464927402626	-0.798354119373476	Multiome unsorted	4	CD4+ T cell
AAGTTTGTCCACAATA-1	-8.00304969516884	0.346868425296629	Multiome unsorted	6	CD4+ T cell
AAGTTTGTCCCGTTAC-1	4.81644645961631	-3.52371922166458	Multiome unsorted	8	Doublet
AAGTTTGTCGATTCTT-1	8.05724445613731	4.95149406759628	Multiome unsorted	9	CD14+ monocyte
AAGTTTGTCGTTAGTA-1	2.47164408000816	-13.0298320356142	Multiome unsorted	7	B cell
AAGTTTGTCTACCTCA-1	7.53688017162193	4.12126192419418	Multiome unsorted	9	CD14+ monocyte
AAGTTTGTCTTGTTCG-1	-5.00293096271645	-4.51952853829972	Multiome unsorted	5	Memory T cell
AATAACCGTAAGCACC-1	2.70450297626365	-12.1174680295717	Multiome unsorted	7	B cell
AATAACCGTAAGGTTT-1	2.76658455165733	-12.8776990476381	Multiome unsorted	7	B cell
AATAACCGTATTCGTC-1	6.06846491130699	3.49287494985946	Multiome unsorted	1	CD14+ monocyte
AATAACCGTCAAACTG-1	-4.46530278888832	5.49179252951034	Multiome unsorted	3	Cytotoxic CD8+ T cell
AATAACCGTCATTAGG-1	11.0126992824923	0.665495842384184	Multiome unsorted	10	CD16+ monocyte
AATAACCGTGCATTAG-1	7.30287233623375	2.9241033491362	Multiome unsorted	1	CD14+ monocyte
AATAACCGTTAAGGCC-1	4.6976448658358	-3.55739012391678	Multiome unsorted	8	Doublet
AATAACCGTTAAGTGT-1	10.744647181357	1.97503957121261	Multiome unsorted	10	CD16+ monocyte
AATACCGGTACTTAGG-1	6.12919966014732	3.37345012991318	Multiome unsorted	1	CD14+ monocyte
AATACCGGTCGCAATA-1	8.78344169887413	1.71162220804581	Multiome unsorted	2	CD14+ monocyte
AATACCGGTTATGTGG-1	-4.59536918369423	5.37498125402817	Multiome unsorted	3	Cytotoxic CD8+ T cell
AATAGAGGTACCTTAC-1	-4.90347179142128	-4.48471370370499	Multiome unsorted	5	Memory T cell
AATAGAGGTGAGGTAG-1	10.1344701412569	2.3580575880278	Multiome unsorted	10	CD16+ monocyte
AATAGAGGTTAGCTGA-1	-5.70841296878945	-2.82930770547501	Multiome unsorted	5	Memory T cell
AATAGAGGTTCATCTA-1	-4.99651321140419	4.89191040365585	Multiome unsorted	3	Cytotoxic CD8+ T cell
AATAGAGGTTTCCTCC-1	6.40433279308189	-8.41152110726944	Multiome unsorted	20	Plasmacytoid dendritic cell
AATAGCTGTACCTTAC-1	5.45458475383628	-3.70183125169388	Multiome unsorted	8	Doublet
AATAGCTGTCAAAGAA-1	7.27575222286094	2.80306801168808	Multiome unsorted	2	CD14+ monocyte
AATAGCTGTGATTTGG-1	-7.3820932742704	-2.17315045030228	Multiome unsorted	4	CD4+ T cell
AATAGCTGTTACTAGG-1	9.44726387294639	1.21400079100021	Multiome unsorted	15	Dendritic cell
AATATCCCAAATATCC-1	5.58148876460899	-3.22021666200272	Multiome unsorted	8	Doublet
AATATCCCAAGATTCT-1	-4.57989295688759	5.38173517553695	Multiome unsorted	3	Cytotoxic CD8+ T cell
AATATCCCAATATACC-1	11.2327539089571	0.915140360282743	Multiome unsorted	10	CD16+ monocyte
AATATCCCAATCCTAG-1	6.39053598674644	4.47812256185898	Multiome unsorted	9	CD14+ monocyte
AATATCCCAATGCCCG-1	-4.58711465564858	1.1840606626738	Multiome unsorted	16	Low quality
AATATCCCAATGCCTA-1	-3.46797379223	-3.45370712907425	Multiome unsorted	14	Memory T cell
AATATCCCACGTTACA-1	11.5108834865939	1.25291332571396	Multiome unsorted	10	CD16+ monocyte
AATATCCCACTTAACG-1	-6.21217330661904	-2.68944731385819	Multiome unsorted	4	CD4+ T cell
AATATCCCAGAAACGT-1	1.78672364982475	-13.3018628659975	Multiome unsorted	7	B cell
AATATCCCAGCCTAAC-1	-4.36817868915688	5.65579304067978	Multiome unsorted	3	Cytotoxic CD8+ T cell
AATATCCCAGCTAACC-1	-6.17681535450112	-3.84067431123368	Multiome unsorted	5	Memory T cell
AATATCCCAGCTCATA-1	-6.99546846119057	3.19268378584274	Multiome unsorted	0	CD4+ T cell
AATATCCCAGGAACTG-1	6.82773939403404	2.6356352266539	Multiome unsorted	1	CD14+ monocyte
AATATCCCAGGAATCG-1	-6.41174491611611	-1.30916312368027	Multiome unsorted	4	CD4+ T cell
AATATCCCATTAGCCA-1	-5.13194354740273	5.52026352255234	Multiome unsorted	3	Cytotoxic CD8+ T cell
AATATCCCATTAGGTT-1	-6.9424885150541	4.83431419699081	Multiome unsorted	0	CD4+ T cell
AATATCCCATTGTGAT-1	-6.0747578975309	5.51509126989731	Multiome unsorted	3	Cytotoxic CD8+ T cell
AATCAGGAGCTAAAGG-1	8.38467899593223	2.86807355253586	Multiome unsorted	2	CD14+ monocyte
AATCAGGAGGCGAATA-1	-7.45968421665322	2.82913240759262	Multiome unsorted	0	CD4+ T cell
AATCAGGAGGCTTAAC-1	7.08004919322837	3.73909911482223	Multiome unsorted	1	CD14+ monocyte
AATCAGGAGTAAAGGT-1	8.91812912258018	3.48873910276779	Multiome unsorted	2	CD14+ monocyte
AATCAGGAGTCAGTAC-1	7.39811340602745	4.23742040960678	Multiome unsorted	9	CD14+ monocyte
AATCATCCAACAGGTG-1	-7.20371993747841	4.03501114218124	Multiome unsorted	0	CD4+ T cell
AATCATCCAACTAGAA-1	-4.60596832004677	5.41933807699569	Multiome unsorted	3	Cytotoxic CD8+ T cell
AATCATCCAAGGTATA-1	-4.57470306125771	1.2156209644545	Multiome unsorted	16	Low quality
AATCATCCACCGTTCC-1	-6.09918006626259	5.11836180059799	Multiome unsorted	3	Cytotoxic CD8+ T cell
AATCATCCAGCCGCTA-1	-7.15735038486611	-0.932832628799593	Multiome unsorted	4	CD4+ T cell
AATCATGTCACCATTT-1	9.7236606243502	2.4173403677214	Multiome unsorted	2	CD14+ monocyte
AATCATGTCCTGGTGA-1	-4.63346513477456	5.70361313192734	Multiome unsorted	3	Cytotoxic CD8+ T cell
AATCATGTCGAGCTAT-1	5.31143537792076	-3.47130575807205	Multiome unsorted	8	Doublet
AATCATGTCGCTAGCA-1	8.53363338741172	4.60194429724106	Multiome unsorted	12	Low quality
AATCATGTCGTCATTT-1	2.64693824085106	-12.6636048856508	Multiome unsorted	7	B cell
AATCCATCAGGACACA-1	9.11686245235313	2.05513891546615	Multiome unsorted	2	CD14+ monocyte
AATCCCTGTCCACAAA-1	-7.61291679111611	-1.18800774247757	Multiome unsorted	4	CD4+ T cell
AATCCCTGTGGATTCA-1	1.91066137584556	-13.1546432080995	Multiome unsorted	7	B cell
AATCCCTGTGTAACCA-1	-4.73591216770302	-4.25989404351822	Multiome unsorted	5	Memory T cell
AATCCCTGTGTGAGGA-1	-4.57681211200844	5.58299288122543	Multiome unsorted	3	Cytotoxic CD8+ T cell
AATCCCTGTTCCGGGA-1	7.57378784450401	5.23399051992782	Multiome unsorted	9	CD14+ monocyte
AATCCCTGTTTCGCCA-1	6.64201847347129	4.06954082815536	Multiome unsorted	1	CD14+ monocyte
AATCCGTAGTTAGGCT-1	7.31159273418296	0.691156953262175	Multiome unsorted	15	Dendritic cell
AATCCGTAGTTATTCC-1	8.70227257045616	3.32329758970627	Multiome unsorted	2	CD14+ monocyte
AATCCTAAGATAGACG-1	7.92316929134239	4.491417735504	Multiome unsorted	1	CD14+ monocyte
AATCCTAAGCACGTTG-1	-7.52452071872841	-2.66550627381912	Multiome unsorted	4	CD4+ T cell
AATCCTAAGCCTAATA-1	9.19599643977989	2.03359970419296	Multiome unsorted	1	CD14+ monocyte
AATCCTAAGGACCAGG-1	-5.21028360096108	4.35735306112655	Multiome unsorted	3	Cytotoxic CD8+ T cell
AATCCTAAGGATCCGC-1	-6.60239967075478	-3.80057755143753	Multiome unsorted	5	Memory T cell
AATCCTAAGGCATTAC-1	-7.06151517597329	0.0235657763350849	Multiome unsorted	6	CD4+ T cell
AATCCTAAGTGAACAG-1	8.64788929256309	3.39157995550522	Multiome unsorted	2	CD14+ monocyte
AATCCTAAGTTGCGTG-1	8.39588466915001	3.18254527418503	Multiome unsorted	2	CD14+ monocyte
AATCGCCCACAATGTT-1	-8.01451381412636	3.28179392187485	Multiome unsorted	0	CD4+ T cell
AATCGCCCAGCTTAGC-1	6.56056991847862	4.14474615423569	Multiome unsorted	1	CD14+ monocyte
AATCTCAAGAACCTGT-1	-7.83777793613564	3.27843317358383	Multiome unsorted	0	CD4+ T cell
AATCTCAAGAAGGTGC-1	4.05375686916221	-10.1234122815858	Multiome unsorted	18	Doublet
AATCTCAAGGACAACA-1	8.24985519679893	3.81832894651779	Multiome unsorted	2	CD14+ monocyte
AATCTCAAGGCATGAA-1	6.91890445979942	4.93304190008529	Multiome unsorted	9	CD14+ monocyte
AATCTCAAGGCGGGTA-1	-5.74702962604653	4.95035394995102	Multiome unsorted	3	Cytotoxic CD8+ T cell
AATCTCAAGTCAATCA-1	7.58782545360435	0.38272428481468	Multiome unsorted	15	Dendritic cell
AATCTCAAGTCCTTTG-1	1.94656149181236	-13.0013820234071	Multiome unsorted	7	B cell
AATCTCAAGTGAGCGG-1	-7.23998244968544	0.118373309882367	Multiome unsorted	6	CD4+ T cell
AATCTCAAGTTGCCTC-1	7.03131738933433	-8.81555190713516	Multiome unsorted	20	Plasmacytoid dendritic cell
AATCTCAAGTTGGCCA-1	7.10983530315269	5.11818584768661	Multiome unsorted	9	CD14+ monocyte
AATCTCAAGTTTGAGC-1	7.44041172298301	0.539553016113127	Multiome unsorted	15	Dendritic cell
AATCTTGAGGCTACAT-1	4.74332491191734	-3.47830286653153	Multiome unsorted	8	Doublet
AATGAAGGTACGCGCA-1	1.71202508243431	-13.312986523224	Multiome unsorted	7	B cell
AATGAAGGTAGTAAGA-1	-7.24696668354165	2.89060935346969	Multiome unsorted	0	CD4+ T cell
AATGAAGGTATTGTGG-1	6.49615255626548	2.17252287237533	Multiome unsorted	1	CD14+ monocyte
AATGAAGGTTCATCTA-1	2.81780020030845	-12.0491143766176	Multiome unsorted	7	B cell
AATGAAGGTTTGACCT-1	5.6458059910189	-2.6401580873262	Multiome unsorted	8	Doublet
AATGCAACAATCCTGA-1	6.79879347118248	4.71605142919906	Multiome unsorted	9	CD14+ monocyte
AATGCAACAATGCCTA-1	6.28683820995201	2.09843477575668	Multiome unsorted	1	CD14+ monocyte
AATGCAACAGAGAGCC-1	-5.05175098148476	4.91905721990951	Multiome unsorted	3	Cytotoxic CD8+ T cell
AATGCAACAGCAAATA-1	-6.7092588779081	-1.59060934217087	Multiome unsorted	4	CD4+ T cell
AATGCAACAGGCGATA-1	-4.21695979801308	5.89305672018417	Multiome unsorted	3	Cytotoxic CD8+ T cell
AATGCAACATGAAATG-1	-7.15658792225014	-2.56530371339432	Multiome unsorted	4	CD4+ T cell
AATGCATGTAATCACG-1	9.48158470424522	2.61325845091232	Multiome unsorted	2	CD14+ monocyte
AATGCATGTAATGGAA-1	1.41023615630973	-12.8838197294008	Multiome unsorted	7	B cell
AATGCATGTCTAGCTT-1	7.59518209728111	5.0376127657164	Multiome unsorted	9	CD14+ monocyte
AATGCATGTGCAATGC-1	-8.09883388248574	3.32689532606491	Multiome unsorted	0	CD4+ T cell
AATGCATGTGTTGTAG-1	9.49480549129356	2.89942511885055	Multiome unsorted	2	CD14+ monocyte
AATGCATGTTCCATTA-1	8.84758201869835	3.90962299673446	Multiome unsorted	2	CD14+ monocyte
AATGCATGTTGAAGCC-1	-4.31330569950234	5.35641559927353	Multiome unsorted	3	Cytotoxic CD8+ T cell
AATGCATGTTGCGGAT-1	7.59802452358116	5.24370750753769	Multiome unsorted	9	CD14+ monocyte
AATGCGCGTAACGTGC-1	7.32726160320152	5.61631998388656	Multiome unsorted	9	CD14+ monocyte
AATGCGCGTCAATAGT-1	4.78887382778038	-3.69725576074234	Multiome unsorted	8	Doublet
AATGCGCGTCAATGTG-1	7.29345051082481	4.41669067709335	Multiome unsorted	9	CD14+ monocyte
AATGCGCGTGGCTTCC-1	5.86654392513145	4.77472433416733	Multiome unsorted	10	CD16+ monocyte
AATGGCGCAACACTTG-1	-4.3255484935392	-4.76911750466934	Multiome unsorted	5	Memory T cell
AATGGCGCAGGGAGGA-1	5.89238659175743	3.07558926908859	Multiome unsorted	1	CD14+ monocyte
AATGTCATCAACAAGG-1	-7.1441315051664	-2.07160058648697	Multiome unsorted	4	CD4+ T cell
AATGTCATCAGCAAAG-1	-4.53631194797646	5.38263544409164	Multiome unsorted	3	Cytotoxic CD8+ T cell
AATGTCATCCTCACAC-1	7.38268247875084	3.62561115591415	Multiome unsorted	1	CD14+ monocyte
AATGTCATCGTTTCCA-1	-5.4409368869413	4.29016908972152	Multiome unsorted	14	Memory T cell
AATGTCCAGGCGCTAC-1	8.36681858333458	4.33520922033676	Multiome unsorted	9	CD14+ monocyte
AATGTCCAGGTATTGC-1	5.67929474147667	-2.80530467660538	Multiome unsorted	8	Doublet
AATGTCCAGGTGTCCA-1	-5.97423156467568	5.60915788977035	Multiome unsorted	3	Cytotoxic CD8+ T cell
AATTACCCAAGTGTCC-1	-2.00760611263405	-4.4393912854921	Multiome unsorted	11	Natural killer cell
AATTACCCAATAATCC-1	4.82189718517173	-3.4830216470491	Multiome unsorted	8	Doublet
AATTACCCAGGTTAAA-1	2.62008324893821	-11.2362920346986	Multiome unsorted	17	B cell
AATTACCCAGGTTACC-1	9.46912304195274	2.79651269285568	Multiome unsorted	2	CD14+ monocyte
AATTACCCAGTACCGT-1	-1.96200367180001	-4.28857865960709	Multiome unsorted	11	Natural killer cell
AATTACCCATAGACCC-1	7.73612991603721	2.48303374616989	Multiome unsorted	2	CD14+ monocyte
AATTACCCATCCCGCT-1	-5.53178771701943	5.20110639898666	Multiome unsorted	3	Cytotoxic CD8+ T cell
AATTAGCGTAATGGCC-1	1.90508023532737	-13.2728759351503	Multiome unsorted	7	B cell
AATTAGCGTCACAGCG-1	8.25765339168418	2.76668700544723	Multiome unsorted	2	CD14+ monocyte
AATTAGCGTCCAAATG-1	-3.51896437374245	-2.42629972131363	Multiome unsorted	5	Memory T cell
AATTAGCGTCCTAGTT-1	8.00055710109581	3.51677092878708	Multiome unsorted	2	CD14+ monocyte
AATTAGCGTCCTCCAA-1	6.85567299159874	2.53825744955429	Multiome unsorted	1	CD14+ monocyte
AATTAGCGTGATCATG-1	8.06861320766319	3.27177748052963	Multiome unsorted	2	CD14+ monocyte
AATTAGCGTGATGAAA-1	-5.48295434681069	5.76031526892074	Multiome unsorted	3	Cytotoxic CD8+ T cell
AATTAGCGTGCAATGC-1	-4.45783790317665	-4.3115665021669	Multiome unsorted	5	Memory T cell
AATTAGCGTGGACATC-1	1.80089405807365	-13.291562229706	Multiome unsorted	7	B cell
AATTAGCGTGGATGTC-1	7.2750054958712	5.58847174017319	Multiome unsorted	9	CD14+ monocyte
AATTAGCGTGTAACCA-1	-4.61844571796547	5.76304230062851	Multiome unsorted	3	Cytotoxic CD8+ T cell
AATTAGCGTGTGTGGT-1	6.2996465328585	4.04211124746689	Multiome unsorted	9	CD14+ monocyte
AATTAGCGTTGCATCT-1	-2.73991068569313	-4.51718869836441	Multiome unsorted	11	Natural killer cell
AATTAGCGTTGCGTAA-1	6.14007631572593	-4.1855579915773	Multiome unsorted	18	Doublet
AATTAGCGTTGTCCAT-1	4.7847596767794	-3.59497824342362	Multiome unsorted	8	Doublet
AATTAGCGTTGTTCAC-1	5.46631542476524	-3.41943278939835	Multiome unsorted	8	Doublet
AATTAGCGTTTAGCGA-1	6.84965959819664	2.81211814253219	Multiome unsorted	1	CD14+ monocyte
AATTAGCGTTTCGCCA-1	-8.03191598621498	2.9863580164183	Multiome unsorted	0	CD4+ T cell
AATTAGCGTTTGGGCG-1	-5.29440959659707	-3.71636644036881	Multiome unsorted	5	Memory T cell
AATTAGGCAAGGTGCA-1	-5.43584521976601	5.72882351248153	Multiome unsorted	3	Cytotoxic CD8+ T cell
AATTAGGCACAGGATG-1	-4.27005132404457	-2.85922208459488	Multiome unsorted	14	Memory T cell
AATTAGGCAGGCAAGC-1	7.53908172878135	4.16042599050888	Multiome unsorted	9	CD14+ monocyte
AATTAGGCAGTAGGTG-1	-6.72665580478798	0.450420945571745	Multiome unsorted	6	CD4+ T cell
AATTAGGCATTATGAC-1	11.1491271618258	1.79013654558548	Multiome unsorted	10	CD16+ monocyte
AATTCGTCAAACCTTG-1	-6.188268506204	-2.52845659883133	Multiome unsorted	14	Memory T cell
AATTCGTCAAGATTCT-1	1.77188853057731	-13.292369991852	Multiome unsorted	7	B cell
AATTCGTCAATTAAGG-1	-7.30810340610634	-2.30707255036942	Multiome unsorted	4	CD4+ T cell
AATTCGTCAATTGCGC-1	7.01768795284141	3.25583514540085	Multiome unsorted	1	CD14+ monocyte
AATTCGTCACTGGCCA-1	-5.59221729007851	4.41710600225815	Multiome unsorted	3	Cytotoxic CD8+ T cell
AATTCGTCAGTTAAAG-1	-7.0937221881498	3.33672079412826	Multiome unsorted	0	CD4+ T cell
AATTGACGTAGGTTAT-1	-6.15538629261147	-3.19896307618729	Multiome unsorted	5	Memory T cell
AATTGACGTAGTAAGA-1	-4.67454322544228	5.67668232290634	Multiome unsorted	3	Cytotoxic CD8+ T cell
AATTGACGTATTGTCC-1	-4.58619054523598	-4.53574195535294	Multiome unsorted	5	Memory T cell
AATTGACGTCTTGCAT-1	7.84500614436973	0.922788470672453	Multiome unsorted	15	Dendritic cell
AATTGACGTCTTGCTG-1	5.8973609569918	2.62334760992416	Multiome unsorted	1	CD14+ monocyte
AATTGACGTGGATTGC-1	-4.85970433918129	5.75566515295395	Multiome unsorted	3	Cytotoxic CD8+ T cell
AATTGACGTTACATCC-1	-7.48297961918007	1.07941415874847	Multiome unsorted	6	CD4+ T cell
AATTGCCAGACAAGTG-1	-5.61276468006264	5.27049002020248	Multiome unsorted	3	Cytotoxic CD8+ T cell
AATTGCCAGCACTAAC-1	5.49908796581138	-2.75769773156754	Multiome unsorted	8	Doublet
AATTGCCAGCTATTGA-1	-4.47850640979897	-4.95982995660416	Multiome unsorted	5	Memory T cell
AATTGCCAGCTTACTT-1	-5.63001617160927	5.63473114340194	Multiome unsorted	3	Cytotoxic CD8+ T cell
AATTGCCAGGAACCGG-1	4.78132501872886	-2.9729389253389	Multiome unsorted	8	Doublet
AATTGCCAGGAGGGTT-1	6.28309646877159	-4.35932508142105	Multiome unsorted	18	Doublet
AATTGCCAGGCTGTGC-1	-7.83924945560585	0.0912308019269352	Multiome unsorted	6	CD4+ T cell
AATTGCCAGGTCCAAT-1	-7.54046376911293	3.44554981558212	Multiome unsorted	0	CD4+ T cell
AATTGCCAGGTTACAC-1	9.66892830165733	2.92109402983078	Multiome unsorted	2	CD14+ monocyte
AATTGCCAGTCATTTC-1	7.56154457362999	5.39074358312973	Multiome unsorted	9	CD14+ monocyte
AATTGCTCAAAGGCCA-1	-4.61220487323891	-4.58809867532364	Multiome unsorted	5	Memory T cell
AATTGCTCAAGGATTA-1	-8.17972072330605	3.09056362478622	Multiome unsorted	0	CD4+ T cell
AATTGCTCACCTAAGC-1	2.9703659180056	-11.0762473645937	Multiome unsorted	17	B cell
AATTGCTCACCTGGTG-1	2.62493625911583	-12.4405623975526	Multiome unsorted	7	B cell
AATTGCTCAGAATGAC-1	-7.51481851307045	-1.55270877511612	Multiome unsorted	4	CD4+ T cell
AATTGCTCAGCACCAT-1	5.59253183635582	-2.7650314870607	Multiome unsorted	8	Doublet
AATTGCTCAGGTTAAA-1	2.70211855205406	-11.2583600583803	Multiome unsorted	17	B cell
AATTGCTCAGGTTTGC-1	8.27819362911094	2.28730854360946	Multiome unsorted	1	CD14+ monocyte
AATTGCTCATAAAGCA-1	6.48318115505088	-4.43186822564713	Multiome unsorted	18	Doublet
AATTGGACAAACGCGA-1	6.49581114086021	-4.53502431542984	Multiome unsorted	18	Doublet
AATTGGACAAATACCT-1	-5.09966357914101	-2.3297812047731	Multiome unsorted	5	Memory T cell
AATTGGACAACAGCCT-1	8.24787536891807	4.37496218054184	Multiome unsorted	1	CD14+ monocyte
AATTGGACAAGCTACC-1	1.70927242072929	-13.3724681440126	Multiome unsorted	7	B cell
AATTGGACACAAGCCT-1	9.02208725246299	3.73086985914596	Multiome unsorted	2	CD14+ monocyte
AATTGGACACATAGCC-1	-7.87091287342202	4.13997969000229	Multiome unsorted	0	CD4+ T cell
AATTGGACACCCTCAC-1	8.76365391048301	4.19885858862289	Multiome unsorted	2	CD14+ monocyte
AATTGGACACGTTACA-1	-6.33694490162026	-0.281586289716875	Multiome unsorted	6	CD4+ T cell
AATTGGACACTATGGC-1	6.57477108272422	-4.60510888726822	Multiome unsorted	18	Doublet
AATTGGACAGGCTGTT-1	5.83051267894615	-2.61966982514969	Multiome unsorted	8	Doublet
AATTGGACATGCTTAG-1	-7.51473840442788	1.2678441700209	Multiome unsorted	6	CD4+ T cell
AATTGGACATTGCAGC-1	5.75212637218345	-3.31870427758805	Multiome unsorted	8	Doublet
AATTGGGAGAAGGTGC-1	5.08740869792808	-3.0595757070314	Multiome unsorted	8	Doublet
AATTGGGAGCAATAGG-1	6.74538008006919	-8.57852092416397	Multiome unsorted	20	Plasmacytoid dendritic cell
AATTGGGAGCGGATAA-1	-7.58243163791787	-2.35713282258621	Multiome unsorted	4	CD4+ T cell
AATTGGGAGTCACTCC-1	-5.44584401813637	5.93568453161606	Multiome unsorted	3	Cytotoxic CD8+ T cell
AATTGGGAGTTATGGC-1	6.9619566563021	4.83874067633041	Multiome unsorted	9	CD14+ monocyte
AATTGTGTCATAGCCG-1	-6.90177901950966	-0.215500235868608	Multiome unsorted	6	CD4+ T cell
AATTGTGTCCCTCTAA-1	10.4026166561495	2.04821154444107	Multiome unsorted	2	CD14+ monocyte
AATTGTGTCCTAACGG-1	-7.65240653720986	0.760190635608519	Multiome unsorted	6	CD4+ T cell
AATTGTGTCGGTCATG-1	2.75240007671226	-11.2432233396303	Multiome unsorted	17	B cell
AATTTCCTCAATTACG-1	9.44917408260215	3.29054412214645	Multiome unsorted	2	CD14+ monocyte
AATTTCCTCACAAGCT-1	-7.94342645374428	3.25363621084579	Multiome unsorted	0	CD4+ T cell
AATTTCCTCATTATGG-1	-7.41249831882607	-2.6877872052919	Multiome unsorted	4	CD4+ T cell
AATTTCCTCCGGTTGA-1	8.25280395778526	3.30939182608017	Multiome unsorted	2	CD14+ monocyte
AATTTCCTCCGTTATT-1	7.74472252162803	5.12405571310409	Multiome unsorted	9	CD14+ monocyte
AATTTGCCAATAACGA-1	9.68837181362022	2.86497363417038	Multiome unsorted	2	CD14+ monocyte
AATTTGGTCACTAGGT-1	7.39695469173301	3.00005063383468	Multiome unsorted	2	CD14+ monocyte
AATTTGGTCATGCTAA-1	-7.60048898426186	-1.41930988462082	Multiome unsorted	4	CD4+ T cell
AATTTGGTCATTTAGG-1	-5.1042612430204	5.92345318167099	Multiome unsorted	3	Cytotoxic CD8+ T cell
AATTTGGTCCCGCAAA-1	-4.27691730228554	-3.03933492334	Multiome unsorted	14	Memory T cell
AATTTGGTCGCTTGCT-1	-5.82422956195961	-3.72747889192215	Multiome unsorted	5	Memory T cell
AATTTGGTCGGGACTC-1	-6.18632777897011	-1.98276367814652	Multiome unsorted	4	CD4+ T cell
AATTTGGTCTACCTAT-1	9.51187721523155	2.47977575628647	Multiome unsorted	2	CD14+ monocyte
AATTTGGTCTCCTCAA-1	5.81435934337486	-3.25541153581253	Multiome unsorted	8	Doublet
ACAAACTGTAAACAAG-1	8.2099773052584	4.73815855352768	Multiome unsorted	9	CD14+ monocyte
ACAAACTGTAAAGCAA-1	-4.48754533496987	5.65506347982773	Multiome unsorted	3	Cytotoxic CD8+ T cell
ACAAACTGTAAGCTTG-1	-7.54924758640419	1.76922878591903	Multiome unsorted	6	CD4+ T cell
ACAAACTGTCACAAAT-1	-2.25860747066628	-4.69375196130387	Multiome unsorted	11	Natural killer cell
ACAAACTGTTTGCAGA-1	-7.0669077273954	4.40659174291977	Multiome unsorted	0	CD4+ T cell
ACAAAGGTCAAGTGAG-1	-8.3068569537748	0.76862361996063	Multiome unsorted	6	CD4+ T cell
ACAAAGGTCCCGTTGT-1	7.26982561382164	5.27561983435043	Multiome unsorted	9	CD14+ monocyte
ACAAAGGTCCCTGGAA-1	-4.85458978382241	-4.29446569116226	Multiome unsorted	5	Memory T cell
ACAAAGGTCCTGGCTT-1	-4.54179700580727	5.69170841543564	Multiome unsorted	3	Cytotoxic CD8+ T cell
ACAAAGGTCGCGCTAA-1	11.074086344565	0.72288718788513	Multiome unsorted	10	CD16+ monocyte
ACAAAGGTCGCTATAA-1	1.74738422664512	-13.0882941785585	Multiome unsorted	7	B cell
ACAAAGGTCGGTTCCT-1	6.38518921169151	3.70292982427963	Multiome unsorted	1	CD14+ monocyte
ACAAAGGTCTTGCTAT-1	6.31250396999229	3.37697610227951	Multiome unsorted	1	CD14+ monocyte
ACAACAACAAGTGAAC-1	2.35011378558983	-12.394173771454	Multiome unsorted	7	B cell
ACAACAACACAAAGCG-1	-4.51459010807167	5.72913965551742	Multiome unsorted	3	Cytotoxic CD8+ T cell
ACAACAACACAGAAAC-1	-7.19624694553505	-2.52477994592301	Multiome unsorted	4	CD4+ T cell
ACAACAACACAGCCAT-1	4.98304764064659	-2.8541325631868	Multiome unsorted	8	Doublet
ACAACAACACTAAGCC-1	4.77654997142662	-3.67446818978897	Multiome unsorted	8	Doublet
ACAACACTCAAGCTTA-1	-7.1131461497892	3.959040492462	Multiome unsorted	0	CD4+ T cell
ACAACACTCAAGGACA-1	11.2585994366061	1.44267210333237	Multiome unsorted	10	CD16+ monocyte
ACAACACTCATTACGA-1	-7.74548371997963	3.05206736891159	Multiome unsorted	0	CD4+ T cell
ACAACACTCCGTGACA-1	9.22254005702842	2.30364832250961	Multiome unsorted	2	CD14+ monocyte
ACAACACTCGGGCCAT-1	-4.63260587421547	1.26185497610458	Multiome unsorted	16	Low quality
ACAACACTCGTGCTTC-1	-6.34354051319252	-3.82616749436966	Multiome unsorted	5	Memory T cell
ACAACACTCGTTAGTA-1	-4.24905523029457	5.48612722723373	Multiome unsorted	3	Cytotoxic CD8+ T cell
ACAACACTCTACCTCA-1	-3.99760850635659	-4.55226102502457	Multiome unsorted	5	Memory T cell
ACAACACTCTATCGCC-1	7.6902977589022	3.14879664747604	Multiome unsorted	1	CD14+ monocyte
ACAACACTCTCGACCT-1	6.80807319911827	4.86380371420273	Multiome unsorted	1	CD14+ monocyte
ACAACAGAGCCTGATG-1	10.8078853252779	1.8458847698439	Multiome unsorted	10	CD16+ monocyte
ACAACAGAGCGATAAG-1	-7.56071552005898	1.79956468908676	Multiome unsorted	6	CD4+ T cell
ACAACAGAGCGGCTGT-1	-4.30294975010048	5.59114536611923	Multiome unsorted	3	Cytotoxic CD8+ T cell
ACAACAGAGGAAACTG-1	9.58311382564415	2.7224362787474	Multiome unsorted	2	CD14+ monocyte
ACAACAGAGGGCCATC-1	-7.69429954258095	4.020226329254	Multiome unsorted	0	CD4+ T cell
ACAACAGAGTATGTGC-1	4.82966390880455	-3.57123127610794	Multiome unsorted	8	Doublet
ACAACAGAGTATTGCA-1	8.99130646022667	4.03183278410324	Multiome unsorted	2	CD14+ monocyte
ACAACATGTAAACAAG-1	-7.521924340402	0.813167363094175	Multiome unsorted	6	CD4+ T cell
ACAACATGTGGTTAGC-1	-7.60417970386635	-1.30683878095261	Multiome unsorted	4	CD4+ T cell
ACAACATGTTCAAGCA-1	-7.05865129200112	-2.533715159012	Multiome unsorted	4	CD4+ T cell
ACAACATGTTTGTGGA-1	-5.68954547611367	4.22653946249374	Multiome unsorted	3	Cytotoxic CD8+ T cell
ACACAATGTCCTAAGA-1	7.35377374919761	0.480755239414061	Multiome unsorted	15	Dendritic cell
ACACAATGTTAAGCGC-1	-7.47066482273232	-2.06778374345413	Multiome unsorted	4	CD4+ T cell
ACACAATGTTGCACAA-1	-7.08364900318276	4.42522796957382	Multiome unsorted	0	CD4+ T cell
ACACAATGTTTGCAGA-1	-6.01057800022255	-2.11180534989945	Multiome unsorted	4	CD4+ T cell
ACACCTTGTACCGGAT-1	5.79176679881919	-2.78330507905594	Multiome unsorted	8	Doublet
ACACCTTGTCAGGCCA-1	2.8856011989962	-12.1714564862978	Multiome unsorted	7	B cell
ACACCTTGTCATTACC-1	-7.6535628673185	-2.62324109704605	Multiome unsorted	4	CD4+ T cell
ACACCTTGTCGAAGTC-1	-7.96344264713417	1.16628453104385	Multiome unsorted	6	CD4+ T cell
ACACCTTGTTAGCCAA-1	7.37653414043296	4.96404966680893	Multiome unsorted	9	CD14+ monocyte
ACACCTTGTTAGCGTA-1	-7.39585384098183	-1.98179450662247	Multiome unsorted	4	CD4+ T cell
ACACCTTGTTGTGATG-1	-4.57629426685463	5.50709471075424	Multiome unsorted	3	Cytotoxic CD8+ T cell
ACACGGACAATGAATG-1	11.2594091061007	1.19314822523483	Multiome unsorted	10	CD16+ monocyte
ACACGGACACCTCACC-1	1.6866106155764	-13.3809863630067	Multiome unsorted	7	B cell
ACACGGACAGACAAAC-1	6.56724897655357	4.96395620672592	Multiome unsorted	1	CD14+ monocyte
ACACGGACATGAATCT-1	5.88195863994468	3.62550100653061	Multiome unsorted	1	CD14+ monocyte
ACACGGACATTGTGGC-1	9.46851459773887	2.62678846685776	Multiome unsorted	2	CD14+ monocyte
ACACTAATCAAGGACA-1	5.87619749339927	3.87005528776535	Multiome unsorted	1	CD14+ monocyte
ACACTAATCAATCTCT-1	-7.32826741901528	-1.81817033918015	Multiome unsorted	4	CD4+ T cell
ACACTAATCAATGACC-1	6.2547942760836	2.53821095793136	Multiome unsorted	1	CD14+ monocyte
ACACTAATCATGTGGT-1	1.36486486228813	12.1176508363951	Multiome unsorted	21	Low quality
ACACTAATCATTCATC-1	2.49740854534019	-12.3861486020815	Multiome unsorted	7	B cell
ACACTAATCCCGCCTA-1	5.31099430354942	-2.56558051736466	Multiome unsorted	8	Doublet
ACACTAATCCTGAATA-1	9.01627746852745	3.92151078550705	Multiome unsorted	2	CD14+ monocyte
ACACTAATCCTTAGTT-1	-7.54788526264321	-0.0166839811336155	Multiome unsorted	6	CD4+ T cell
ACACTAATCGGCCATA-1	-6.7474931117643	0.0141820308435803	Multiome unsorted	6	CD4+ T cell
ACACTAGGTCTAGCTT-1	11.2528993252169	1.48233851759323	Multiome unsorted	10	CD16+ monocyte
ACACTAGGTGTCCAGG-1	6.09913507732261	2.36178049414047	Multiome unsorted	1	CD14+ monocyte
ACACTAGGTTTGTTGC-1	6.97802845271934	-8.76850238473526	Multiome unsorted	20	Plasmacytoid dendritic cell
ACACTTAAGACAGGTA-1	5.44943968089927	-3.39271917970291	Multiome unsorted	8	Doublet
ACACTTAAGAGCAAGC-1	7.49717251094688	0.418592840122068	Multiome unsorted	15	Dendritic cell
ACACTTAAGCATGTTA-1	-7.75541194645058	-2.14956131608597	Multiome unsorted	4	CD4+ T cell
ACACTTAAGGAGTCTT-1	-4.44201072422158	6.19773086874374	Multiome unsorted	3	Cytotoxic CD8+ T cell
ACACTTAAGGCCTGGT-1	8.2339145306002	5.27036699621567	Multiome unsorted	9	CD14+ monocyte
ACACTTAAGGTCGAGG-1	2.97262755664695	-12.0014640393983	Multiome unsorted	7	B cell
ACACTTAAGTTGCCTC-1	-7.15622743335854	-0.15924069316498	Multiome unsorted	6	CD4+ T cell
ACACTTGCAAACTGCC-1	-6.97822459903847	3.66881713240036	Multiome unsorted	0	CD4+ T cell
ACACTTGCACAAAGCG-1	9.03700748714317	2.4411567148436	Multiome unsorted	2	CD14+ monocyte
ACACTTGCACCGGCTA-1	9.00697151454795	2.93656048147568	Multiome unsorted	2	CD14+ monocyte
ACACTTGCACCTGTAA-1	-7.16450389591347	1.77627190916427	Multiome unsorted	6	CD4+ T cell
ACACTTGCACGAATCC-1	-7.77169116703164	3.33960828153976	Multiome unsorted	0	CD4+ T cell
ACACTTGCATCGCTTT-1	-5.70528682438027	-2.88770690591446	Multiome unsorted	5	Memory T cell
ACACTTGCATTAGGTT-1	-4.67307647434365	1.29981026022323	Multiome unsorted	16	Low quality
ACAGCCGGTACGTTTC-1	-4.41321071354042	-4.57364526422135	Multiome unsorted	5	Memory T cell
ACAGCCGGTAGTCAAT-1	-5.5206659671415	4.66133913366684	Multiome unsorted	3	Cytotoxic CD8+ T cell
ACAGCCGGTCAACAAT-1	8.35787216457237	3.15535530416855	Multiome unsorted	2	CD14+ monocyte
ACAGCCGGTCGTTACT-1	7.02761617931236	2.64335927336105	Multiome unsorted	1	CD14+ monocyte
ACAGCCGGTGCATCGG-1	6.09606281551231	2.9661422666777	Multiome unsorted	1	CD14+ monocyte
ACAGCCGGTGTCCAAA-1	-4.54188951221596	1.22232636778244	Multiome unsorted	16	Low quality
ACAGCCGGTGTTTGCT-1	6.93705621990074	3.07038816778549	Multiome unsorted	1	CD14+ monocyte
ACAGCCGGTTGTAACG-1	-4.60294994083535	5.47045597402939	Multiome unsorted	3	Cytotoxic CD8+ T cell
ACAGCGCTCCAAGTTA-1	8.34026733669151	2.62890109388717	Multiome unsorted	2	CD14+ monocyte
ACAGCGCTCCGCCTAT-1	4.96155706676353	-3.73327699334732	Multiome unsorted	8	Doublet
ACAGCGCTCCTGATTT-1	8.84926143916954	3.4853666719664	Multiome unsorted	2	CD14+ monocyte
ACAGCGCTCGAAGTGA-1	-7.44094690052163	1.99847134916672	Multiome unsorted	6	CD4+ T cell
ACAGCGCTCGGTACGC-1	-7.88302596775185	0.585841774629438	Multiome unsorted	6	CD4+ T cell
ACAGGAATCACATTGA-1	-4.83777316776406	-3.87427273423783	Multiome unsorted	5	Memory T cell
ACAGGAATCACTTCAT-1	-6.19964631763588	-0.0476014468204136	Multiome unsorted	6	CD4+ T cell
ACAGGAATCATCCTAT-1	-6.51483138767373	0.49529233543762	Multiome unsorted	6	CD4+ T cell
ACAGGAATCATTGCAA-1	-4.70415385929238	1.24667116968521	Multiome unsorted	16	Low quality
ACAGGAATCCCTCGCA-1	-4.34869655338417	5.88791403143295	Multiome unsorted	3	Cytotoxic CD8+ T cell
ACAGGAATCGAAGTGA-1	-6.61215862003457	-3.57970181138626	Multiome unsorted	5	Memory T cell
ACAGGAATCGGTTTCC-1	-2.66001828876625	-4.53925672204605	Multiome unsorted	11	Natural killer cell
ACAGGAATCTGTGCAG-1	8.4878265026461	4.31786665289291	Multiome unsorted	2	CD14+ monocyte
ACAGGATCAAACGCGA-1	2.77544204028953	-12.8676234784853	Multiome unsorted	7	B cell
ACAGGATCAACACTTG-1	6.94922367366661	2.63316807119736	Multiome unsorted	1	CD14+ monocyte
ACAGGATCAACTCGCG-1	5.98974911006797	3.85024222700485	Multiome unsorted	1	CD14+ monocyte
ACAGGATCACCTACGG-1	11.145848429526	0.723171084808195	Multiome unsorted	10	CD16+ monocyte
ACAGGATCACGAACAG-1	7.51236358913292	5.12818607656845	Multiome unsorted	9	CD14+ monocyte
ACAGGATCACTGGCCA-1	-8.16913112369667	2.1547044214476	Multiome unsorted	0	CD4+ T cell
ACAGGATCAGAAACGT-1	4.1232811573397	-10.2074100080263	Multiome unsorted	22	Plasma cell
ACAGGATCATCAATCG-1	-5.03818162647377	-3.43416252763382	Multiome unsorted	5	Memory T cell
ACAGGATCATCTAGCA-1	5.59394184383262	-3.18345847756973	Multiome unsorted	8	Doublet
ACAGGATCATGGAGGC-1	4.88396278652061	-2.97462549836746	Multiome unsorted	8	Doublet
ACAGGCTGTCAAAGAA-1	-6.71902593341957	-0.884735912395632	Multiome unsorted	4	CD4+ T cell
ACAGGCTGTGACATGC-1	-5.19391187397133	-4.73562446267716	Multiome unsorted	5	Memory T cell
ACAGGCTGTGAGGTAG-1	-8.04853852954995	-1.61578586728684	Multiome unsorted	4	CD4+ T cell
ACAGGCTGTGCCTCAC-1	8.07593265804161	4.90698942510971	Multiome unsorted	9	CD14+ monocyte
ACAGGCTGTTACTTCA-1	-4.71585687366616	5.31047472326645	Multiome unsorted	3	Cytotoxic CD8+ T cell
ACAGGTAAGACAGGCG-1	-6.78508647647988	0.332401275323713	Multiome unsorted	6	CD4+ T cell
ACAGGTAAGGTAGCTT-1	10.3900291088473	1.4681662019957	Multiome unsorted	10	CD16+ monocyte
ACAGGTAAGGTCCTGA-1	7.76883283885826	4.47140392629989	Multiome unsorted	9	CD14+ monocyte
ACAGTATGTACTTAGG-1	11.4681359890353	1.22373065321335	Multiome unsorted	10	CD16+ monocyte
ACAGTATGTCATAAGT-1	6.5394131306063	-4.54604068429581	Multiome unsorted	18	Doublet
ACAGTATGTCATCAAG-1	2.76363197597374	-11.2522193494569	Multiome unsorted	17	B cell
ACAGTATGTCCTCCAA-1	5.36524931224693	-3.59750762612931	Multiome unsorted	8	Doublet
ACATAGCTCAGCACCA-1	7.90687528880943	2.45588239996322	Multiome unsorted	2	CD14+ monocyte
ACATCAATCAACCAAC-1	8.00638786586631	4.99102148382553	Multiome unsorted	9	CD14+ monocyte
ACATCAATCCCGTTAC-1	-3.54544814792763	-2.40461054475418	Multiome unsorted	13	Low quality
ACATCAATCCCTCGCA-1	8.70442978175987	4.01955708830246	Multiome unsorted	2	CD14+ monocyte
ACATCAATCCTGGTGA-1	6.97869125636924	2.31130799620041	Multiome unsorted	1	CD14+ monocyte
ACATCAATCGAGCTAT-1	7.27481428417076	2.6492956575621	Multiome unsorted	1	CD14+ monocyte
ACATCAATCGATATTG-1	6.10057512554039	-4.20443025262467	Multiome unsorted	18	Doublet
ACATCAATCTAACCTT-1	6.73896757396568	4.1243408617247	Multiome unsorted	9	CD14+ monocyte
ACATCAATCTCACATT-1	2.53476349147667	-12.1874581876527	Multiome unsorted	7	B cell
ACATCAATCTTGCAGG-1	1.49635342391838	-13.3274365964662	Multiome unsorted	7	B cell
ACATCATCAAATTGCT-1	7.91749111446251	5.02926096289047	Multiome unsorted	9	CD14+ monocyte
ACATCATCAAGCTTTG-1	-4.26411327091347	5.58306440679916	Multiome unsorted	3	Cytotoxic CD8+ T cell
ACATCATCAATTTAGC-1	-4.68192228046547	5.16307768194565	Multiome unsorted	3	Cytotoxic CD8+ T cell
ACATCATCACAATGTT-1	2.44856802257408	-10.6098195615541	Multiome unsorted	17	B cell
ACATCATCACAGGAAT-1	6.41736141475547	3.55713352529892	Multiome unsorted	1	CD14+ monocyte
ACATCATCAGGAACTG-1	9.03997627529014	3.71656116812118	Multiome unsorted	2	CD14+ monocyte
ACATCATCAGGTTATT-1	5.30774179729332	-3.71155872972122	Multiome unsorted	8	Doublet
ACATTAGTCACTCGCT-1	-7.33482774463784	0.328002348231161	Multiome unsorted	6	CD4+ T cell
ACATTAGTCAGGTCCA-1	-1.47720810142647	-4.22267833383194	Multiome unsorted	11	Natural killer cell
ACATTAGTCCAAACAC-1	7.24433246883262	2.76907166807541	Multiome unsorted	1	CD14+ monocyte
ACATTAGTCGAAGTGA-1	-5.01581605640541	-4.54065623910538	Multiome unsorted	5	Memory T cell
ACATTAGTCTAACCAA-1	2.45093003543724	-12.7939311567079	Multiome unsorted	7	B cell
ACATTAGTCTACCTGC-1	8.68605343135704	3.998830884384	Multiome unsorted	2	CD14+ monocyte
ACATTGCAGCAAGGAC-1	5.66116682323326	-4.03997626931778	Multiome unsorted	8	Doublet
ACATTGCAGCACTTGG-1	5.94210592540611	3.90544542639145	Multiome unsorted	9	CD14+ monocyte
ACATTGCAGCGAGCGA-1	-5.5883887645353	-3.14620080621353	Multiome unsorted	5	Memory T cell
ACATTGCAGGATCCGC-1	5.24795309337486	-3.28428927095047	Multiome unsorted	8	Doublet
ACATTGCAGGCATGTT-1	-8.41301425663124	0.930266230987394	Multiome unsorted	6	CD4+ T cell
ACATTGCAGGCGCATC-1	6.96604982646812	5.51471075384506	Multiome unsorted	9	CD14+ monocyte
ACCAAACTCATCAGTA-1	-5.26548370090615	-3.40237537057511	Multiome unsorted	5	Memory T cell
ACCAAACTCTTCAATC-1	2.10078016551841	-13.043117672516	Multiome unsorted	7	B cell
ACCAAACTCTTTAGGA-1	-7.8859699603666	3.44399747221359	Multiome unsorted	0	CD4+ T cell
ACCAAGCGTCCTAATC-1	-6.91140254703652	1.41586551039108	Multiome unsorted	6	CD4+ T cell
ACCAAGCGTCGACTCC-1	2.41238371166099	-12.6902925077211	Multiome unsorted	7	B cell
ACCAAGCGTGCAATGC-1	4.73304430278648	-3.02469959886185	Multiome unsorted	8	Doublet
ACCAAGCGTGTCCAAA-1	6.39102569850792	2.28445133535751	Multiome unsorted	1	CD14+ monocyte
ACCAAGTTCAATCTAG-1	9.47159496578086	3.18283447592148	Multiome unsorted	2	CD14+ monocyte
ACCAAGTTCATTACGA-1	8.64752975734581	3.60918888418564	Multiome unsorted	2	CD14+ monocyte
ACCAAGTTCCCTCAAC-1	-4.816357934152	5.26125511495956	Multiome unsorted	3	Cytotoxic CD8+ T cell
ACCAAGTTCCTAAGAC-1	-6.2769440051664	-0.0406921062003727	Multiome unsorted	6	CD4+ T cell
ACCAAGTTCCTTAAGA-1	5.24751964839805	-3.11471477182022	Multiome unsorted	8	Doublet
ACCAAGTTCGACCTGA-1	-7.09538348880898	1.2685628828276	Multiome unsorted	6	CD4+ T cell
ACCAAGTTCGGTTAGT-1	-4.99812301365029	6.0408447679747	Multiome unsorted	3	Cytotoxic CD8+ T cell
ACCAAGTTCTATTGTC-1	7.05191150935997	5.06495222418197	Multiome unsorted	9	CD14+ monocyte
ACCAATATCATCACTT-1	2.81138054164756	-12.9611550870668	Multiome unsorted	7	B cell
ACCAATATCCCTGACT-1	2.20355073245872	-12.9286538663637	Multiome unsorted	7	B cell
ACCAATATCTTACTCG-1	-7.2301967975248	1.47145912020096	Multiome unsorted	6	CD4+ T cell
ACCACACCAAATGCCC-1	-4.52880748478066	-4.90063920648209	Multiome unsorted	5	Memory T cell
ACCACACCAATATACC-1	5.96516386302818	3.17299136488327	Multiome unsorted	1	CD14+ monocyte
ACCACACCAGCCAGTT-1	2.50346390041221	-10.7809936109316	Multiome unsorted	17	B cell
ACCACACCAGCTAATT-1	-4.37799819675576	5.52635511724838	Multiome unsorted	3	Cytotoxic CD8+ T cell
ACCACACCATCATGTG-1	-7.44687350956093	3.70400962202438	Multiome unsorted	0	CD4+ T cell
ACCACACCATTATGCG-1	7.32365194591392	5.39605364172348	Multiome unsorted	9	CD14+ monocyte
ACCACATAGGAGCAAC-1	7.66198650630821	3.05007895796188	Multiome unsorted	2	CD14+ monocyte
ACCACATAGGATCCGC-1	-6.9371174213041	-2.82211485536209	Multiome unsorted	4	CD4+ T cell
ACCACATAGTAACGAG-1	9.16225067409385	1.92283281652817	Multiome unsorted	2	CD14+ monocyte
ACCACATAGTTAGGCT-1	-6.32511934009682	-0.196974873853838	Multiome unsorted	6	CD4+ T cell
ACCAGCTCAACCTAAT-1	-6.29176839557778	-3.23137012155167	Multiome unsorted	5	Memory T cell
ACCAGCTCACTAAGAA-1	7.26099649700035	5.56746420233139	Multiome unsorted	9	CD14+ monocyte
ACCAGCTCAGCACCAT-1	6.58584562572349	4.54382976858505	Multiome unsorted	9	CD14+ monocyte
ACCAGCTCAGGTATTT-1	11.0559188488375	0.657257824825132	Multiome unsorted	10	CD16+ monocyte
ACCAGCTCATAATCGT-1	-4.20873960224282	5.76780876486191	Multiome unsorted	3	Cytotoxic CD8+ T cell
ACCAGCTCATGCTTAG-1	2.34226027759422	-12.9054338041078	Multiome unsorted	7	B cell
ACCAGCTCATTATGGT-1	7.02128187450279	2.7381673750151	Multiome unsorted	1	CD14+ monocyte
ACCAGGACAACAACAA-1	-7.83241828647744	-0.852345496727144	Multiome unsorted	4	CD4+ T cell
ACCAGGACAACTAGCC-1	1.99306098255027	-13.0931397977602	Multiome unsorted	7	B cell
ACCAGGACAACTCGCG-1	7.3853456142794	2.6102925237883	Multiome unsorted	1	CD14+ monocyte
ACCAGGACAATCCTAG-1	9.4374868038546	2.8618110117186	Multiome unsorted	2	CD14+ monocyte
ACCAGGACAATCTCTC-1	6.17514435085167	2.23753604261764	Multiome unsorted	1	CD14+ monocyte
ACCAGGACACAAAGGT-1	11.3139993313204	1.09340015022644	Multiome unsorted	10	CD16+ monocyte
ACCAGGACACAACAGG-1	7.62052408489097	4.64202293722519	Multiome unsorted	9	CD14+ monocyte
ACCAGGACACATACTG-1	-4.9579332706083	1.08646598427185	Multiome unsorted	16	Low quality
ACCAGGACACGAATCC-1	-7.54458078113686	-2.46327415139786	Multiome unsorted	4	CD4+ T cell
ACCAGGACAGGTTTGC-1	1.80532697471489	-12.6901542249452	Multiome unsorted	7	B cell
ACCAGGACATCCATCT-1	2.54405466350425	-12.7517262998354	Multiome unsorted	7	B cell
ACCAGGACATTGTTGG-1	-8.05051120487343	3.96221646635422	Multiome unsorted	0	CD4+ T cell
ACCAGGCTCCTAAATG-1	-6.48815425602089	5.0125621256102	Multiome unsorted	3	Cytotoxic CD8+ T cell
ACCAGGCTCCTCATCA-1	5.54929558071006	-3.59353056581131	Multiome unsorted	8	Doublet
ACCAGGCTCCTGCGAA-1	7.21864858898033	3.62605747549423	Multiome unsorted	1	CD14+ monocyte
ACCAGGGAGCCTGAGC-1	9.0184136989962	3.49333676664718	Multiome unsorted	2	CD14+ monocyte
ACCAGGGAGCTGGACC-1	8.78767124446739	3.8331221040953	Multiome unsorted	2	CD14+ monocyte
ACCAGGGAGGAACCGG-1	-7.25011047092568	-2.43359151513687	Multiome unsorted	4	CD4+ T cell
ACCAGGGAGGTCCACA-1	-6.72807058063637	0.0111645829547291	Multiome unsorted	6	CD4+ T cell
ACCAGGGAGTAAGTGG-1	-6.35692008701455	5.23160442678818	Multiome unsorted	3	Cytotoxic CD8+ T cell
ACCAGGGAGTATCGCG-1	-8.22426685062539	0.339207753228033	Multiome unsorted	6	CD4+ T cell
ACCAGGGAGTCGCTAG-1	7.03414646419395	-8.80851951272598	Multiome unsorted	20	Plasmacytoid dendritic cell
ACCATAATCCTAAGGT-1	-4.72568162647377	6.11221727697738	Multiome unsorted	3	Cytotoxic CD8+ T cell
ACCATAATCTTGACCC-1	10.2864057186495	2.7800022062529	Multiome unsorted	10	CD16+ monocyte
ACCATTAAGACTTATG-1	-8.10375007358681	-0.638228148533022	Multiome unsorted	4	CD4+ T cell
ACCATTAAGATGGACA-1	-6.6962121364225	-3.66319599778763	Multiome unsorted	5	Memory T cell
ACCATTAAGCATGCAT-1	1.77394536765922	-13.2394563260805	Multiome unsorted	7	B cell
ACCATTAAGCTCGCTT-1	6.83899132045616	5.16232714025863	Multiome unsorted	9	CD14+ monocyte
ACCATTAAGGCAGGTG-1	6.69650188716758	4.82368311254867	Multiome unsorted	9	CD14+ monocyte
ACCATTAAGGCGAAAC-1	-7.30046542850624	3.44985255567917	Multiome unsorted	0	CD4+ T cell
ACCATTAAGGTGTCCA-1	-1.70250686374794	-4.32731595666519	Multiome unsorted	11	Natural killer cell
ACCATTAAGTAGCGGG-1	-6.7276767131437	0.124739197703088	Multiome unsorted	6	CD4+ T cell
ACCATTAAGTGTGATC-1	6.89999929698814	4.87960180609115	Multiome unsorted	9	CD14+ monocyte
ACCATTAAGTGTTGCG-1	-7.27078708377968	-1.92301717431656	Multiome unsorted	4	CD4+ T cell
ACCCAACCAACCCTCC-1	-7.38607248035561	4.19889721243271	Multiome unsorted	0	CD4+ T cell
ACCCAACCAATCCCTT-1	-7.93965944019448	-1.12706258924118	Multiome unsorted	4	CD4+ T cell
ACCCAACCAATCCTGA-1	-4.52265962329995	-0.538360566211855	Multiome unsorted	3	Cytotoxic CD8+ T cell
ACCCAACCACCTACTT-1	-8.32318671909462	4.02574548094162	Multiome unsorted	0	CD4+ T cell
ACCCAACCAGTATGTT-1	2.57643739017357	-11.1340667310487	Multiome unsorted	17	B cell
ACCCAGGGTAATAACC-1	2.70266357692588	-12.0075408521425	Multiome unsorted	7	B cell
ACCCAGGGTATGTGGC-1	6.0220529201876	-3.13341704042069	Multiome unsorted	8	Doublet
ACCCAGGGTCCTCCAA-1	-1.79941340652596	-4.55008521707169	Multiome unsorted	11	Natural killer cell
ACCCAGGGTGCCTCAC-1	8.49880615505088	2.36866936056503	Multiome unsorted	1	CD14+ monocyte
ACCCAGGGTGTTTGCT-1	5.90370050701011	3.0126088556517	Multiome unsorted	1	CD14+ monocyte
ACCCAGGGTTGCCTCA-1	8.32294098171104	4.46606191961654	Multiome unsorted	9	CD14+ monocyte
ACCCGCTGTACGATTG-1	-4.68011745182167	-4.74630370767227	Multiome unsorted	5	Memory T cell
ACCCGCTGTCATAGAT-1	7.83641544612754	4.61527809469589	Multiome unsorted	9	CD14+ monocyte
ACCCGCTGTTAGTACG-1	-6.28910526004921	-3.94236102731339	Multiome unsorted	5	Memory T cell
ACCCGCTGTTTATCGC-1	-5.77978690830361	5.40714201300033	Multiome unsorted	3	Cytotoxic CD8+ T cell
ACCCGCTGTTTATCTG-1	-5.91420396534096	5.24478945104965	Multiome unsorted	3	Cytotoxic CD8+ T cell
ACCCGGTAGACAGGCG-1	5.67791239055503	-3.03902402551285	Multiome unsorted	8	Doublet
ACCCGGTAGCATGTCG-1	6.78655926021446	4.42807993261703	Multiome unsorted	9	CD14+ monocyte
ACCCGGTAGGCGAAAC-1	-1.38764711586129	-4.37422958047501	Multiome unsorted	11	Natural killer cell
ACCCGGTAGGGATGAC-1	-6.50359185901772	-3.90479865701309	Multiome unsorted	5	Memory T cell
ACCCGGTAGTAACTCA-1	8.78298870357383	3.75294265119919	Multiome unsorted	2	CD14+ monocyte
ACCCGTAAGGGCTTTG-1	6.64966980251182	-8.54210677774063	Multiome unsorted	20	Plasmacytoid dendritic cell
ACCCGTAAGGTGCTGC-1	2.73139539989341	-12.7791711393129	Multiome unsorted	7	B cell
ACCCTCCCAACTAGAA-1	2.72129360469688	-11.1709500852358	Multiome unsorted	17	B cell
ACCCTCCCAGGGAGCT-1	-6.67224439350258	-2.02669230134598	Multiome unsorted	14	Memory T cell
ACCCTCCCAGGGAGGA-1	-7.90803941455971	0.538218229698027	Multiome unsorted	6	CD4+ T cell
ACCCTCCCATAATCAC-1	1.8537351253878	-12.8926889005434	Multiome unsorted	7	B cell
ACCCTGTTCAAGGACA-1	5.47146717342247	-2.4900127950441	Multiome unsorted	8	Doublet
ACCCTGTTCAGGCCTA-1	7.62978664668907	5.33650383322128	Multiome unsorted	9	CD14+ monocyte
ACCCTGTTCATCCTAT-1	-4.18378814426552	5.79850372640976	Multiome unsorted	3	Cytotoxic CD8+ T cell
ACCCTGTTCATGGTTA-1	-6.61298450199257	0.544365077899778	Multiome unsorted	6	CD4+ T cell
ACCCTGTTCCCTGATC-1	7.35528770717491	5.10416778890976	Multiome unsorted	9	CD14+ monocyte
ACCCTGTTCGACAAAG-1	7.99094024928917	4.48508581488022	Multiome unsorted	1	CD14+ monocyte
ACCCTGTTCGTAATCA-1	6.22356954845298	-4.34460321099869	Multiome unsorted	18	Doublet
ACCCTGTTCGTGCTTC-1	-7.52029260364663	4.26557382910141	Multiome unsorted	0	CD4+ T cell
ACCCTGTTCTCGCCCA-1	-1.73830922809731	-4.49779191644303	Multiome unsorted	11	Natural killer cell
ACCGAAGCAAAGCCTC-1	-6.84744342533242	3.98249587385544	Multiome unsorted	0	CD4+ T cell
ACCGAAGCAACAGGAT-1	7.82058922084678	2.58033451406845	Multiome unsorted	2	CD14+ monocyte
ACCGAAGCAATCTCTC-1	-2.07437630859505	-4.62680593164078	Multiome unsorted	11	Natural killer cell
ACCGAAGCAATTGACT-1	2.92425552638878	-12.1566669049989	Multiome unsorted	7	B cell
ACCGAAGCACAGAACG-1	-7.12160905567299	3.60491427748092	Multiome unsorted	0	CD4+ T cell
ACCGAAGCAGAACCGA-1	-7.61130317417275	-2.3704113069307	Multiome unsorted	4	CD4+ T cell
ACCGAAGCAGGCTAAG-1	-7.20783027378212	2.23115405409225	Multiome unsorted	0	CD4+ T cell
ACCGAAGCAGGCTACT-1	-7.21932395664345	-1.65140512616745	Multiome unsorted	4	CD4+ T cell
ACCGAAGCAGTGAACG-1	6.57298771175254	5.14091572134384	Multiome unsorted	1	CD14+ monocyte
ACCGAAGCATCCCTCA-1	7.3716622951876	0.59318673579582	Multiome unsorted	15	Dendritic cell
ACCGCAATCAAGCCTG-1	5.17058149608482	-2.70584383638016	Multiome unsorted	8	Doublet
ACCGCAATCGCTAGCA-1	1.56916157039512	-13.2200538221132	Multiome unsorted	7	B cell
ACCGCAATCGGGACTC-1	5.08645693096031	-3.5122455659639	Multiome unsorted	8	Doublet
ACCGCAATCGGTTTGG-1	2.9388763073336	-12.3058301511537	Multiome unsorted	7	B cell
ACCGGCTAGATTCCTT-1	2.03374592098106	-12.3118897977602	Multiome unsorted	7	B cell
ACCGGCTAGTGAGAGC-1	1.74038985999931	-13.3432704511415	Multiome unsorted	7	B cell
ACCGGTTCAAGTCGCT-1	-6.77740367618691	-3.28503552110306	Multiome unsorted	5	Memory T cell
ACCGGTTCAAGTTATC-1	-1.89335604873787	-4.61189046533219	Multiome unsorted	11	Natural killer cell
ACCGGTTCACACAATT-1	-7.71488937107216	-2.54322472245804	Multiome unsorted	4	CD4+ T cell
ACCGGTTCAGGAACAT-1	5.77408472331871	2.770728200363	Multiome unsorted	1	CD14+ monocyte
ACCGGTTCAGTCTATG-1	-8.24761470523964	0.898427575515593	Multiome unsorted	6	CD4+ T cell
ACCGGTTCATAATGAG-1	2.97961107524742	-11.9676324430238	Multiome unsorted	7	B cell
ACCGGTTCATAGACTT-1	4.81003633769859	-3.70765915544144	Multiome unsorted	8	Doublet
ACCGGTTCATTAGGTT-1	-7.69042428699623	3.12582311003097	Multiome unsorted	0	CD4+ T cell
ACCTAAATCCAACTGG-1	-5.5133417483915	5.1893609461058	Multiome unsorted	3	Cytotoxic CD8+ T cell
ACCTAAATCCCTGATC-1	6.71826378139366	2.21219882337936	Multiome unsorted	1	CD14+ monocyte
ACCTAAATCCGCAAAT-1	-7.70139201847207	4.04826053945907	Multiome unsorted	0	CD4+ T cell
ACCTAAATCCTGGTCT-1	7.18825546535362	3.71884569494613	Multiome unsorted	9	CD14+ monocyte
ACCTAAATCGCAACAT-1	-5.16809257236611	5.35689911215194	Multiome unsorted	3	Cytotoxic CD8+ T cell
ACCTAAATCGGTTCCT-1	9.10208908351768	3.24589738218673	Multiome unsorted	2	CD14+ monocyte
ACCTAAATCTAGCGTG-1	7.05411115917076	3.49622544615158	Multiome unsorted	1	CD14+ monocyte
ACCTAAGGTAAATTGC-1	8.94158092769493	3.58814772932419	Multiome unsorted	2	CD14+ monocyte
ACCTAAGGTAACCACA-1	-4.72046169010292	1.24942609636673	Multiome unsorted	16	Low quality
ACCTAAGGTAATGGAA-1	-5.83959659305703	-3.77717629106156	Multiome unsorted	5	Memory T cell
ACCTAAGGTACTTCAC-1	1.58737353118766	-13.2849399152528	Multiome unsorted	7	B cell
ACCTAAGGTAGTTAAC-1	6.4546929958712	4.00301226942428	Multiome unsorted	1	CD14+ monocyte
ACCTAAGGTCGTAATG-1	6.05558410915245	3.84811195700058	Multiome unsorted	1	CD14+ monocyte
ACCTAAGGTTGTAAAC-1	7.22538915904869	4.92335113851913	Multiome unsorted	9	CD14+ monocyte
ACCTAAGGTTTAACCC-1	-7.69992717472207	-1.25793579251877	Multiome unsorted	4	CD4+ T cell
ACCTACCTCAAACCGT-1	2.73196879657615	-11.9602719846498	Multiome unsorted	7	B cell
ACCTACCTCATTACAG-1	-4.74809297290932	5.3088267740477	Multiome unsorted	3	Cytotoxic CD8+ T cell
ACCTACCTCCGGTTAG-1	-6.73689635959755	-2.58029022843949	Multiome unsorted	4	CD4+ T cell
ACCTACCTCTGGTCCT-1	5.812304175223	2.36700233785995	Multiome unsorted	1	CD14+ monocyte
ACCTACCTCTTTGAGA-1	-7.33780702320229	-0.0569452944528217	Multiome unsorted	6	CD4+ T cell
ACCTCACTCATAATCG-1	5.31421724590171	-2.62782302529923	Multiome unsorted	8	Doublet
ACCTCACTCCCTCATA-1	-1.71069320407997	-4.64227882058731	Multiome unsorted	11	Natural killer cell
ACCTCACTCGAAGTAG-1	-6.35739072528969	4.15310510961899	Multiome unsorted	0	CD4+ T cell
ACCTCACTCGACAAAG-1	-8.17308601108681	-0.37428939373604	Multiome unsorted	6	CD4+ T cell
ACCTCACTCGGTTACG-1	7.35981050762046	4.98519644110092	Multiome unsorted	9	CD14+ monocyte
ACCTGGATCAAATCGC-1	-6.84638532367836	-3.36194244058243	Multiome unsorted	5	Memory T cell
ACCTGGATCAGAAACG-1	1.5497446421038	-13.2266780439149	Multiome unsorted	7	B cell
ACCTGGATCCAGGGAG-1	6.82262722286094	3.22496160833725	Multiome unsorted	1	CD14+ monocyte
ACCTGGATCCGGTTAG-1	2.85849968227256	-12.7741548124086	Multiome unsorted	7	B cell
ACCTGGATCCTAATAG-1	6.43453708919395	3.81778177587875	Multiome unsorted	9	CD14+ monocyte
ACCTGGATCGGTTTGG-1	11.4380332592379	1.15571722357162	Multiome unsorted	10	CD16+ monocyte
ACCTGGATCGTAACGT-1	6.6569143894564	3.21866163580307	Multiome unsorted	1	CD14+ monocyte
ACCTGGATCGTCAAGT-1	6.9236175182711	2.14847382871994	Multiome unsorted	1	CD14+ monocyte
ACCTGGTCATAATGTC-1	1.75817898544181	-13.1891662183534	Multiome unsorted	7	B cell
ACCTGTTGTCACAAAT-1	-1.53344734874855	-4.47703471810929	Multiome unsorted	11	Natural killer cell
ACCTGTTGTCGACTCC-1	6.20562664302696	2.94162926046737	Multiome unsorted	1	CD14+ monocyte
ACCTGTTGTGGTTAGC-1	-8.2560003635038	0.692285865234221	Multiome unsorted	6	CD4+ T cell
ACCTGTTGTGTTGTAG-1	6.01413837703575	-3.37610712678543	Multiome unsorted	8	Doublet
ACCTGTTGTTCATTTG-1	7.44324318202842	4.04719766943344	Multiome unsorted	9	CD14+ monocyte
ACCTGTTGTTCCGGCT-1	7.44652143749107	5.46215137808212	Multiome unsorted	9	CD14+ monocyte
ACCTGTTGTTGTGACA-1	8.43125644954551	4.32732996313461	Multiome unsorted	9	CD14+ monocyte
ACCTTCATCAATGTCA-1	-4.88833698001992	5.73264297811874	Multiome unsorted	3	Cytotoxic CD8+ T cell
ACCTTCATCCTCAGTC-1	-4.9313891765226	5.30371126501449	Multiome unsorted	3	Cytotoxic CD8+ T cell
ACCTTCATCGCTAAGT-1	-7.12619527546059	-2.80668011338822	Multiome unsorted	4	CD4+ T cell
ACCTTCATCGCTAGCA-1	5.80157533916343	2.50177249281296	Multiome unsorted	1	CD14+ monocyte
ACCTTCATCGTCAAGT-1	5.86646095546592	-3.45003905923477	Multiome unsorted	8	Doublet
ACCTTCCAGCGCCTTT-1	7.1602102878939	5.02369961111435	Multiome unsorted	9	CD14+ monocyte
ACCTTCCAGCTATATG-1	-6.66755231586586	-0.927536160064852	Multiome unsorted	4	CD4+ T cell
ACCTTCCAGCTCCCTG-1	7.9265357616793	3.39082226126083	Multiome unsorted	2	CD14+ monocyte
ACCTTCCAGGAGTCGG-1	2.55839101108421	-12.9163142743837	Multiome unsorted	7	B cell
ACCTTCCAGGCAACAA-1	4.87251917156089	-2.82914415032974	Multiome unsorted	8	Doublet
ACCTTCCAGGCCTGGT-1	-4.98334916797768	-4.44398513467423	Multiome unsorted	5	Memory T cell
ACCTTCCAGGTAAGCA-1	-6.31957133976113	-0.175985247207796	Multiome unsorted	6	CD4+ T cell
ACCTTCCAGTGAGGGT-1	-4.85335859027993	5.05815729467758	Multiome unsorted	3	Cytotoxic CD8+ T cell
ACCTTGCTCAAGCTTA-1	-6.43113216129433	-3.8026336732637	Multiome unsorted	5	Memory T cell
ACCTTGCTCACTAATG-1	6.79175154003013	4.88017639486679	Multiome unsorted	9	CD14+ monocyte
ACCTTGCTCACTCGCT-1	2.0656959179293	-13.0446483197939	Multiome unsorted	7	B cell
ACCTTGCTCAGCAAGA-1	-1.71213360992562	-4.19531980188004	Multiome unsorted	11	Natural killer cell
ACCTTGCTCAGGGCCT-1	9.84212032588829	2.42350110380539	Multiome unsorted	10	CD16+ monocyte
ACCTTGCTCCAATAGC-1	1.91376081737388	-13.0392085614931	Multiome unsorted	7	B cell
ACCTTGCTCCGTTAAA-1	8.4044467571627	5.17734035818466	Multiome unsorted	9	CD14+ monocyte
ACCTTGCTCCTACCTA-1	-7.72389444080483	-1.90535941751114	Multiome unsorted	4	CD4+ T cell
ACCTTGCTCCTGCGAA-1	1.76172224315513	-13.3867837491762	Multiome unsorted	7	B cell
ACCTTGCTCGAGCTAT-1	9.40089813503135	2.92939242689499	Multiome unsorted	12	Low quality
ACCTTGCTCGTTACAA-1	8.68233219417442	2.00579354135879	Multiome unsorted	2	CD14+ monocyte
ACCTTGCTCTCCTCAA-1	-1.56864603725563	-4.45912995965592	Multiome unsorted	11	Natural killer cell
ACCTTGTGTAACGGGA-1	-8.06410440174233	0.22854623167404	Multiome unsorted	6	CD4+ T cell
ACCTTGTGTAATAACC-1	2.555210507239	-12.5729705396425	Multiome unsorted	7	B cell
ACCTTGTGTAGGATTT-1	-4.62470563617836	-2.70054498345963	Multiome unsorted	14	Memory T cell
ACCTTGTGTTGCTTCG-1	-6.70206769672524	-2.65827193887345	Multiome unsorted	5	Memory T cell
ACGAACAAGATGCCTG-1	9.19176880153526	2.42180857031235	Multiome unsorted	2	CD14+ monocyte
ACGAACAAGGCCAATT-1	-6.71984180179726	1.64746710626968	Multiome unsorted	6	CD4+ T cell
ACGAACAAGGCCGGAA-1	7.55046097072471	0.521768122600401	Multiome unsorted	15	Dendritic cell
ACGAACAAGTAAAGGT-1	8.57105461391319	4.20485290853866	Multiome unsorted	2	CD14+ monocyte
ACGAACAAGTAACCAC-1	7.64783016475547	4.98582014410385	Multiome unsorted	9	CD14+ monocyte
ACGAACAAGTTTCCTG-1	7.50664535793174	4.77200970022568	Multiome unsorted	9	CD14+ monocyte
ACGAAGTCAACAGCCT-1	8.16316715511192	3.2473820146788	Multiome unsorted	1	CD14+ monocyte
ACGAAGTCAATGAAGC-1	-7.92624219623696	-0.876816660476839	Multiome unsorted	4	CD4+ T cell
ACGAAGTCACAACAAA-1	-7.73496135440957	3.57127079336532	Multiome unsorted	0	CD4+ T cell
ACGAAGTCACCCTCAC-1	8.37316242488731	3.31493911116012	Multiome unsorted	1	CD14+ monocyte
ACGAAGTCATAGTCAT-1	-7.45264466968666	0.488931715177382	Multiome unsorted	6	CD4+ T cell
ACGAAGTCATTGACAT-1	-2.02377852169167	-2.65497484834305	Multiome unsorted	13	Low quality
ACGAATCTCATGCTTT-1	-4.66026815143715	5.39432653753647	Multiome unsorted	3	Cytotoxic CD8+ T cell
ACGAATCTCATTTGTC-1	-4.43298896518837	-4.05481591851822	Multiome unsorted	5	Memory T cell
ACGAATCTCCGCAACA-1	6.25204292568077	-4.36994710595719	Multiome unsorted	18	Doublet
ACGAATCTCGAGCAAA-1	-4.27733119693886	-4.54082933099381	Multiome unsorted	5	Memory T cell
ACGAATCTCGTTAGTA-1	9.40956417354454	2.14510950415024	Multiome unsorted	2	CD14+ monocyte
ACGAATCTCTACTAAG-1	6.85112062724937	5.41493639318832	Multiome unsorted	9	CD14+ monocyte
ACGAATCTCTTACTCG-1	-4.70127567020546	5.5492938455809	Multiome unsorted	3	Cytotoxic CD8+ T cell
ACGACAAAGAACCTGT-1	-7.44207509723793	1.08806142179855	Multiome unsorted	6	CD4+ T cell
ACGACAAAGCAATAGG-1	6.61675993236412	-4.65103402764908	Multiome unsorted	18	Doublet
ACGACAAAGCACAGCC-1	-6.15195306507241	-2.78047195108048	Multiome unsorted	5	Memory T cell
ACGACAAAGCGCTCAA-1	2.5386761787783	-12.4819661679994	Multiome unsorted	7	B cell
ACGACAAAGCTACTGG-1	-4.72543891636025	1.30487021772751	Multiome unsorted	16	Low quality
ACGACAAAGTCACTAA-1	8.41418472560752	3.86377009718307	Multiome unsorted	9	CD14+ monocyte
ACGACTTAGATGCCTG-1	7.29654566081871	3.50757488577255	Multiome unsorted	1	CD14+ monocyte
ACGACTTAGGCGCACT-1	7.11736742290367	3.18815430967697	Multiome unsorted	1	CD14+ monocyte
ACGACTTAGGTCTTGG-1	-4.49268039432656	5.55300411550888	Multiome unsorted	3	Cytotoxic CD8+ T cell
ACGACTTAGTCAATCA-1	8.57557503017295	3.69767436354049	Multiome unsorted	2	CD14+ monocyte
ACGACTTAGTGAGAGC-1	7.39825359615196	5.34958919851669	Multiome unsorted	9	CD14+ monocyte
ACGAGTAAGCTAAGTC-1	5.01277986797203	-3.74065747888199	Multiome unsorted	8	Doublet
ACGATTCAGATACTTG-1	-5.2942665454496	-2.36001959474198	Multiome unsorted	5	Memory T cell
ACGATTCAGCATCCAG-1	9.82421127590049	2.61612805693039	Multiome unsorted	2	CD14+ monocyte
ACGATTCAGCCAGTAT-1	6.48140779765953	-4.61543861062638	Multiome unsorted	18	Doublet
ACGATTCAGCTTAGCG-1	-5.34021600452553	5.87961134283432	Multiome unsorted	3	Cytotoxic CD8+ T cell
ACGATTCAGGACCTCA-1	8.11517063411583	2.84322079985031	Multiome unsorted	2	CD14+ monocyte
ACGATTCAGGGATGCG-1	6.62916103633751	-8.49511447579972	Multiome unsorted	20	Plasmacytoid dendritic cell
ACGATTCAGTTATGGC-1	4.66942516597618	-3.14828005464188	Multiome unsorted	8	Doublet
ACGCAAGCAACTCGCG-1	6.10166040691246	3.15883645384201	Multiome unsorted	1	CD14+ monocyte
ACGCAAGCAATGAATG-1	8.5177976253878	4.97883352606186	Multiome unsorted	9	CD14+ monocyte
ACGCAAGCACTAGCGT-1	-5.60696777073037	5.06421408026108	Multiome unsorted	3	Cytotoxic CD8+ T cell
ACGCAAGCAGTAGGTG-1	11.208460009421	1.1777095493544	Multiome unsorted	10	CD16+ monocyte
ACGCAAGCATCAATCG-1	-8.09571727481972	3.41504797308334	Multiome unsorted	0	CD4+ T cell
ACGCAAGCATGAATAG-1	-6.09608014789711	-2.78061762483231	Multiome unsorted	14	Memory T cell
ACGCACGGTAATAACC-1	2.57032910617698	-12.8632995191347	Multiome unsorted	7	B cell
ACGCACGGTCAATGTG-1	-1.35495098796975	-4.45619884164444	Multiome unsorted	11	Natural killer cell
ACGCACGGTCACCAAA-1	-8.17531093326699	3.90482220022568	Multiome unsorted	0	CD4+ T cell
ACGCACGGTCCGTGAG-1	-5.93849261966835	-3.91298499734513	Multiome unsorted	5	Memory T cell
ACGCACGGTGGAAGGC-1	5.98590437206138	2.96525296537765	Multiome unsorted	1	CD14+ monocyte
ACGCACGGTGTTTGCT-1	-7.37121661869179	3.54046282141098	Multiome unsorted	0	CD4+ T cell
ACGCACGGTTCATCTA-1	7.38106457027305	3.55287250845321	Multiome unsorted	1	CD14+ monocyte
ACGCACGGTTCATTTG-1	-8.16685279575478	-0.86364480884186	Multiome unsorted	4	CD4+ T cell
ACGCACGGTTTATGGG-1	2.51126233371605	-12.592678219391	Multiome unsorted	7	B cell
ACGCACGGTTTCCACG-1	-8.05826028553139	-0.945760280204927	Multiome unsorted	4	CD4+ T cell
ACGCCACAGATTCCTT-1	2.47852531703819	-10.6796809736024	Multiome unsorted	17	B cell
ACGCCACAGCCGCTAA-1	5.45061746868003	-3.71396294267288	Multiome unsorted	8	Doublet
ACGCCACAGCTGTAAC-1	-5.32983049121987	-3.13679686219803	Multiome unsorted	5	Memory T cell
ACGCCACAGGACAACA-1	7.90179125102867	2.63367137281784	Multiome unsorted	2	CD14+ monocyte
ACGCCACAGGTCATTA-1	-6.17181237903725	-2.56205406816117	Multiome unsorted	14	Memory T cell
ACGCCACAGGTGCGGA-1	6.57204881938804	-8.51071181924454	Multiome unsorted	20	Plasmacytoid dendritic cell
ACGCCACAGTAGAGGC-1	-4.96992286411415	4.96736511556991	Multiome unsorted	3	Cytotoxic CD8+ T cell
ACGCCACAGTTAGCTA-1	8.08592811855186	4.91320642797836	Multiome unsorted	9	CD14+ monocyte
ACGCCTAAGACTAAGG-1	-6.8741234180082	-1.08823135526291	Multiome unsorted	4	CD4+ T cell
ACGCCTAAGAGGCTAA-1	-6.42010673252236	-3.99027648599259	Multiome unsorted	5	Memory T cell
ACGCCTAAGGGTGGAT-1	-3.3123558398832	-3.1428083482515	Multiome unsorted	14	Memory T cell
ACGCCTTTCATGGTGT-1	5.40619055065025	-2.42826405198685	Multiome unsorted	8	Doublet
ACGCCTTTCCTCCATA-1	-2.37852629390847	-4.39307323129288	Multiome unsorted	11	Natural killer cell
ACGCCTTTCCTGATTT-1	6.22392669948448	4.30620941488632	Multiome unsorted	1	CD14+ monocyte
ACGCCTTTCGCAACAT-1	-3.76158746448647	-3.53089275987259	Multiome unsorted	14	Memory T cell
ACGCTTGAGATACTTG-1	-7.06228812900673	2.37353262274154	Multiome unsorted	0	CD4+ T cell
ACGCTTGAGCGCAATT-1	-4.85813697544228	-4.63730731637589	Multiome unsorted	5	Memory T cell
ACGCTTGAGGTCCAAT-1	-6.70613321033608	-1.42818465860001	Multiome unsorted	4	CD4+ T cell
ACGCTTGAGTTGCGTG-1	5.00605789455284	-2.76121726663223	Multiome unsorted	8	Doublet
ACGGGAAGTAAACAAG-1	7.44382826122154	4.16327938406357	Multiome unsorted	9	CD14+ monocyte
ACGGGAAGTAACTACG-1	9.0073405865084	3.24789532987961	Multiome unsorted	2	CD14+ monocyte
ACGGGAAGTCCAAGAC-1	-7.61483892170082	-1.97591248185745	Multiome unsorted	4	CD4+ T cell
ACGGGAAGTTAAGCGC-1	6.16110674175132	-4.28174176843277	Multiome unsorted	18	Doublet
ACGGGAAGTTAGGATT-1	7.32246700557579	1.12172052233108	Multiome unsorted	2	CD14+ monocyte
ACGGGAAGTTTACGTC-1	-6.79117807117592	-0.571330637050783	Multiome unsorted	6	CD4+ T cell
ACGGTACGTACGCGCA-1	8.44033924373497	3.66525921194443	Multiome unsorted	2	CD14+ monocyte
ACGGTACGTCATCATC-1	7.20757786067833	4.14560827581772	Multiome unsorted	9	CD14+ monocyte
ACGGTACGTGGTTCCC-1	6.46815649303306	4.02310261099228	Multiome unsorted	9	CD14+ monocyte
ACGGTACGTGTTGCAA-1	6.19435039790977	3.76869711248764	Multiome unsorted	1	CD14+ monocyte
ACGGTACGTTCATTTG-1	3.03219882282127	-10.9869586530458	Multiome unsorted	17	B cell
ACGGTACGTTTATCGC-1	-7.73702415195595	3.26301893560776	Multiome unsorted	0	CD4+ T cell
ACGGTTAGTCAGTAAT-1	1.78145495685447	-13.3862773481142	Multiome unsorted	7	B cell
ACGGTTAGTGACATAT-1	-7.4849689838041	4.24784073202499	Multiome unsorted	0	CD4+ T cell
ACGGTTAGTGATCAGC-1	2.57851473125328	-12.8761664930116	Multiome unsorted	7	B cell
ACGGTTAGTGTTTCAC-1	11.1019021633517	1.62324771253952	Multiome unsorted	10	CD16+ monocyte
ACGGTTAGTTGCAGTA-1	-7.72856219974648	-1.48349359662644	Multiome unsorted	4	CD4+ T cell
ACGGTTAGTTGTCCAT-1	-5.2133773204435	-4.67498222024552	Multiome unsorted	5	Memory T cell
ACGGTTAGTTTCGCGC-1	11.253755724753	0.993523150371397	Multiome unsorted	10	CD16+ monocyte
ACGGTTTAGAATCGCT-1	-7.31764777866494	0.15828203378805	Multiome unsorted	6	CD4+ T cell
ACGGTTTAGAGCAAGC-1	7.1311780575167	3.33906444876083	Multiome unsorted	1	CD14+ monocyte
ACGGTTTAGCACTAAC-1	-3.86085709301125	-2.12405243547074	Multiome unsorted	13	Low quality
ACGGTTTAGTCACTAA-1	8.63568226131309	3.76498088209518	Multiome unsorted	2	CD14+ monocyte
ACGTACCCAAATGCCC-1	2.67354766162742	-13.008021503998	Multiome unsorted	7	B cell
ACGTACCCAACAGCCT-1	-1.81697353092324	-4.6717287603151	Multiome unsorted	11	Natural killer cell
ACGTACCCAATTAGCT-1	6.84364858898033	4.07029280035385	Multiome unsorted	9	CD14+ monocyte
ACGTACCCACAAAGCG-1	11.3775664928805	1.31903657286056	Multiome unsorted	10	CD16+ monocyte
ACGTACCCATGAGCAG-1	-4.39860995975624	-4.64636388452164	Multiome unsorted	5	Memory T cell
ACGTCAAGTAATCACG-1	6.48422066005577	-4.53857007653824	Multiome unsorted	18	Doublet
ACGTCAAGTAGACAAA-1	5.45826259883751	-3.26443663270584	Multiome unsorted	8	Doublet
ACGTCAAGTAGCTGCG-1	11.0247832897555	0.883379369663084	Multiome unsorted	10	CD16+ monocyte
ACGTCAAGTCAATACG-1	9.56968036922325	1.16907843916305	Multiome unsorted	15	Dendritic cell
ACGTCAAGTCCAAATG-1	7.72626463207115	4.94566091863998	Multiome unsorted	9	CD14+ monocyte
ACGTCAAGTCGTAATG-1	-6.74486812320839	3.33678588240036	Multiome unsorted	0	CD4+ T cell
ACGTCAAGTTAAGCCA-1	1.63738337787498	-13.1783410611879	Multiome unsorted	7	B cell
ACGTCAAGTTAGGACC-1	-6.85034879413735	0.124815603407109	Multiome unsorted	6	CD4+ T cell
ACGTCAAGTTAGGCGT-1	11.479624903525	1.33907076685318	Multiome unsorted	10	CD16+ monocyte
ACGTCAAGTTAGGCTA-1	-7.75286086765419	-2.37904611261002	Multiome unsorted	4	CD4+ T cell
ACGTCAAGTTGGGTTA-1	6.87433782848228	4.83022865621933	Multiome unsorted	9	CD14+ monocyte
ACGTCCAAGAAAGGAA-1	6.17086855205406	4.09300598471054	Multiome unsorted	1	CD14+ monocyte
ACGTCCAAGATACTTG-1	5.78081909450401	-3.67622008950821	Multiome unsorted	8	Doublet
ACGTCCAAGATTCCTT-1	-6.79575141636025	1.91297861902603	Multiome unsorted	6	CD4+ T cell
ACGTCCAAGCAAGACA-1	-6.13394292560707	4.84283432333359	Multiome unsorted	3	Cytotoxic CD8+ T cell
ACGTCCAAGCTTAGCG-1	10.714433825339	1.43902906744369	Multiome unsorted	10	CD16+ monocyte
ACGTCCAAGTAACCAC-1	11.527401125754	1.12298771707901	Multiome unsorted	10	CD16+ monocyte
ACGTCCTTCCAATAGC-1	5.74209705623497	3.30415472357162	Multiome unsorted	1	CD14+ monocyte
ACGTCCTTCCATAAGC-1	-7.48307498661171	2.02648875086197	Multiome unsorted	6	CD4+ T cell
ACGTCCTTCCGTTATT-1	7.89045730861534	3.58367857305893	Multiome unsorted	2	CD14+ monocyte
ACGTCCTTCCTCCATA-1	9.85569874080528	2.48478278486618	Multiome unsorted	10	CD16+ monocyte
ACGTCCTTCCTTCAAT-1	-3.22164782253395	-3.52932992608658	Multiome unsorted	14	Memory T cell
ACGTCCTTCCTTCGTA-1	6.37376514705528	3.95796045629867	Multiome unsorted	1	CD14+ monocyte
ACGTCCTTCGTTAACA-1	4.79228082927574	-3.06737867028824	Multiome unsorted	8	Doublet
ACGTCCTTCTTGAGCG-1	-4.48585685459267	-4.88482156427017	Multiome unsorted	5	Memory T cell
ACGTTACAGAATGACG-1	-4.50901540485512	5.20940527288803	Multiome unsorted	3	Cytotoxic CD8+ T cell
ACGTTACAGACCATAC-1	8.33267990383018	3.05572113363632	Multiome unsorted	2	CD14+ monocyte
ACGTTACAGCGGTTAT-1	-6.9632233020414	0.8451842960585	Multiome unsorted	6	CD4+ T cell
ACGTTACAGGACAATG-1	-3.39313729969155	-3.39523592622391	Multiome unsorted	14	Memory T cell
ACGTTACAGTAGAGGC-1	2.8279258373629	-12.6091739240419	Multiome unsorted	7	B cell
ACGTTACAGTGAACAG-1	2.90096918376793	-11.0623704496156	Multiome unsorted	17	B cell
ACGTTGTAGCCACAAT-1	5.08566347392906	-3.10716763169876	Multiome unsorted	8	Doublet
ACGTTGTAGCCTGTGA-1	-5.93047317234169	-3.2332989278566	Multiome unsorted	5	Memory T cell
ACGTTGTAGGATCACT-1	9.35242000850547	1.95533081858047	Multiome unsorted	2	CD14+ monocyte
ACGTTGTAGGTAAGCA-1	-4.07277210918557	-3.50207653672806	Multiome unsorted	5	Memory T cell
ACGTTGTAGTTGCCTC-1	-5.41291173664223	5.59321579306015	Multiome unsorted	3	Cytotoxic CD8+ T cell
ACGTTGTAGTTGGGCC-1	6.88882652553428	4.91113600103744	Multiome unsorted	9	CD14+ monocyte
ACTAAAGCACGAACAG-1	-7.88601001468789	-1.09273138673416	Multiome unsorted	4	CD4+ T cell
ACTAAAGCAGCGCTTG-1	-4.89541085926186	6.04014143316635	Multiome unsorted	3	Cytotoxic CD8+ T cell
ACTAAAGCATAAGGAC-1	9.99655643733848	2.48509654371628	Multiome unsorted	10	CD16+ monocyte
ACTAAAGCATGCTTAG-1	7.5251366260897	0.52927705614456	Multiome unsorted	15	Dendritic cell
ACTAAAGCATGGTTAT-1	-8.34970172611367	2.79504832594284	Multiome unsorted	0	CD4+ T cell
ACTAAAGCATTATCCC-1	-3.57027133670937	-4.38282457025162	Multiome unsorted	5	Memory T cell
ACTAACCAGACTTATG-1	-1.9898278352369	-4.13466420800797	Multiome unsorted	11	Natural killer cell
ACTAACCAGATGCCTG-1	-1.69980891910683	-4.55901208551041	Multiome unsorted	11	Natural killer cell
ACTAACCAGCAGGTGG-1	-7.15884288517128	-1.73599985272995	Multiome unsorted	4	CD4+ T cell
ACTAACCAGCCTGAGC-1	7.31789795192588	5.58439382879623	Multiome unsorted	9	CD14+ monocyte
ACTAACCAGGAGTCTT-1	-7.04935344425332	4.34596857397445	Multiome unsorted	0	CD4+ T cell
ACTAACCAGGATTGCT-1	2.91654721530784	-12.6932012143861	Multiome unsorted	7	B cell
ACTAACCAGTTCCCAC-1	-5.86971267429482	-3.42359247834793	Multiome unsorted	5	Memory T cell
ACTAACCAGTTGTCAA-1	7.82453457149376	1.45419666139969	Multiome unsorted	15	Dendritic cell
ACTAACGGTACTTAGG-1	-7.8834384318937	2.03484556047806	Multiome unsorted	0	CD4+ T cell
ACTAACGGTAGGTTTG-1	-4.52732261387001	6.17348512976059	Multiome unsorted	3	Cytotoxic CD8+ T cell
ACTAACGGTAGTAAGA-1	4.67262283595909	-3.23425999314896	Multiome unsorted	8	Doublet
ACTAACGGTCACACCC-1	-4.850546681558	5.59567722647079	Multiome unsorted	3	Cytotoxic CD8+ T cell
ACTAACGGTGGATTAT-1	-6.75295051303994	-2.4108747545015	Multiome unsorted	4	CD4+ T cell
ACTAACGGTTGCGCGA-1	-6.25278743473183	0.0212509927023297	Multiome unsorted	6	CD4+ T cell
ACTAACTCAAAGCCTC-1	8.30606476100792	3.04545697538742	Multiome unsorted	2	CD14+ monocyte
ACTAACTCACCTAAGC-1	-4.38546689716469	5.62540993063339	Multiome unsorted	3	Cytotoxic CD8+ T cell
ACTAACTCAGCTTAAT-1	2.73046985896934	-12.487848431183	Multiome unsorted	7	B cell
ACTAACTCATAAACCT-1	6.10725370677818	3.67680153219589	Multiome unsorted	9	CD14+ monocyte
ACTAACTCATCATGTG-1	7.32759348186363	3.42402443258652	Multiome unsorted	9	CD14+ monocyte
ACTAATCCAAGGCCAA-1	-6.46915038791787	0.588404088901365	Multiome unsorted	6	CD4+ T cell
ACTAATCCAAGGTACG-1	-8.22909625736367	0.650352149890745	Multiome unsorted	6	CD4+ T cell
ACTAATCCAATTTAGC-1	-7.85300811496865	2.50845894186386	Multiome unsorted	0	CD4+ T cell
ACTAATCCACATTAAC-1	7.42544046672691	3.67794689504989	Multiome unsorted	1	CD14+ monocyte
ACTAATCCACCAACCG-1	10.0475932720553	1.47255858747848	Multiome unsorted	10	CD16+ monocyte
ACTAATCCACCTATAG-1	-8.07223638263832	0.153372913287962	Multiome unsorted	6	CD4+ T cell
ACTAATCCAGCATGTC-1	9.23396602901329	4.42627605764755	Multiome unsorted	12	Low quality
ACTAATCCAGCTTAGC-1	6.65006605419029	3.25608333914169	Multiome unsorted	1	CD14+ monocyte
ACTAATCCAGGACCAA-1	-4.89508851734291	-4.50370755822769	Multiome unsorted	5	Memory T cell
ACTAATCCATCATGGC-1	7.18931499751915	4.81282076208481	Multiome unsorted	9	CD14+ monocyte
ACTAATCCATGAGCAG-1	5.00958935054649	-2.6820990148317	Multiome unsorted	8	Doublet
ACTAATCCATTAAACC-1	9.17869869502891	3.73231133787521	Multiome unsorted	2	CD14+ monocyte
ACTAGGCGTAACCACA-1	6.73442760738243	3.3302882608641	Multiome unsorted	9	CD14+ monocyte
ACTAGGCGTAAGCTTG-1	-6.21520074573647	-3.8163067403566	Multiome unsorted	5	Memory T cell
ACTAGGCGTAGTAAGA-1	5.25581470760215	-3.34104171426407	Multiome unsorted	8	Doublet
ACTAGGCGTCAGGCCA-1	-5.11512454715859	5.7539008554686	Multiome unsorted	3	Cytotoxic CD8+ T cell
ACTAGGCGTCATCATC-1	-4.72290357319008	-4.73457494409195	Multiome unsorted	5	Memory T cell
ACTAGGCGTGAGGTAG-1	-6.91059907642495	4.54808887808212	Multiome unsorted	0	CD4+ T cell
ACTAGGCGTGATGAGG-1	-7.2959459659208	1.89722785322555	Multiome unsorted	0	CD4+ T cell
ACTAGGCGTGTCCTGC-1	8.00476375850547	3.69715008108505	Multiome unsorted	1	CD14+ monocyte
ACTAGGCGTGTGCAAC-1	-6.32076677051674	5.35621294348129	Multiome unsorted	3	Cytotoxic CD8+ T cell
ACTAGGCGTTGAATCG-1	-6.9882362720121	-0.322019994569933	Multiome unsorted	6	CD4+ T cell
ACTAGGCGTTTACGTC-1	4.89717642101158	-3.09278669984452	Multiome unsorted	8	Doublet
ACTATCCGTAATGGAA-1	7.38832870754112	0.596587031768644	Multiome unsorted	15	Dendritic cell
ACTATCCGTAATGGCC-1	-7.90906413761269	3.15710434286484	Multiome unsorted	0	CD4+ T cell
ACTATCCGTCACTCGC-1	-6.16812499729287	-1.13109126718155	Multiome unsorted	4	CD4+ T cell
ACTATCCGTGCAATGC-1	-5.1613434192289	-3.2989555898439	Multiome unsorted	5	Memory T cell
ACTATCCGTGTCCAGG-1	-5.79039367405068	-2.46922364862076	Multiome unsorted	14	Memory T cell
ACTATGTCAAAGCTCC-1	-4.74764951435219	1.2759407457579	Multiome unsorted	16	Low quality
ACTATGTCAAAGGCCA-1	-8.30373367038857	2.03017792074569	Multiome unsorted	0	CD4+ T cell
ACTATGTCAACTGGGA-1	10.6149980190646	1.96707758276352	Multiome unsorted	10	CD16+ monocyte
ACTATGTCAAGCTAAA-1	7.56280723842491	0.405962019847715	Multiome unsorted	15	Dendritic cell
ACTATGTCAAGGTGGC-1	6.1827785137545	2.68755707113632	Multiome unsorted	1	CD14+ monocyte
ACTATGTCACCTAATG-1	-6.1714490291227	-2.15683928163162	Multiome unsorted	14	Memory T cell
ACTATGTCACTAAGTT-1	6.66877714427818	4.68402370779403	Multiome unsorted	9	CD14+ monocyte
ACTATGTCAGCACGAA-1	5.7476617458712	-3.26220765740982	Multiome unsorted	8	Doublet
ACTATGTCAGCTTAGC-1	7.53109232219566	0.676487892555082	Multiome unsorted	15	Dendritic cell
ACTATGTCAGGATAAC-1	-6.76503881183754	-0.499704331470644	Multiome unsorted	6	CD4+ T cell
ACTATGTCAGGCTTCG-1	-4.83749231067788	5.06733831732162	Multiome unsorted	3	Cytotoxic CD8+ T cell
ACTATGTCATCGCTTT-1	6.05240646633018	2.39026078550705	Multiome unsorted	1	CD14+ monocyte
ACTATGTCATGCTATG-1	-6.48053582874428	-0.700736373974001	Multiome unsorted	6	CD4+ T cell
ACTATGTCATGTTGCA-1	-6.68982824054848	-0.339425176693117	Multiome unsorted	6	CD4+ T cell
ACTCACCTCATAATCG-1	8.51780430110801	4.1106050905455	Multiome unsorted	2	CD14+ monocyte
ACTCACCTCCATAAGC-1	8.85988727840293	2.37647280065902	Multiome unsorted	2	CD14+ monocyte
ACTCACCTCCCTTGCG-1	7.83414284023155	3.73381218283066	Multiome unsorted	9	CD14+ monocyte
ACTCACCTCCGTCCAT-1	2.72817102702964	-12.7845784726869	Multiome unsorted	7	B cell
ACTCACCTCGCAGGCT-1	-7.41399749485146	0.581986516403044	Multiome unsorted	6	CD4+ T cell
ACTCACCTCGTACCGA-1	7.12969461711753	5.03850015966781	Multiome unsorted	9	CD14+ monocyte
ACTCACTGTCTTACTA-1	8.97283283504356	3.75022444097885	Multiome unsorted	2	CD14+ monocyte
ACTCACTGTGATCATG-1	8.90225139888633	3.93600019781479	Multiome unsorted	2	CD14+ monocyte
ACTCACTGTGCTGTAA-1	2.72434464725364	-12.5715467038881	Multiome unsorted	7	B cell
ACTCACTGTGTTTGCT-1	7.77301660808433	3.50719127027878	Multiome unsorted	1	CD14+ monocyte
ACTCACTGTTAGCGTA-1	5.97142616542686	3.39818844168075	Multiome unsorted	1	CD14+ monocyte
ACTCACTGTTCGCTCA-1	-4.52343114582192	5.21715053884872	Multiome unsorted	3	Cytotoxic CD8+ T cell
ACTCACTGTTTGGGCG-1	-5.16956313816201	5.55008539526352	Multiome unsorted	3	Cytotoxic CD8+ T cell
ACTCAGTAGAAAGGAA-1	5.87923113139976	3.30218633978256	Multiome unsorted	1	CD14+ monocyte
ACTCAGTAGAATGACG-1	-1.49113472667824	-4.26326528222672	Multiome unsorted	11	Natural killer cell
ACTCAGTAGACACTTA-1	6.28688970836509	2.86716923086532	Multiome unsorted	1	CD14+ monocyte
ACTCAGTAGATACTTG-1	6.62499347957481	-4.66503968865982	Multiome unsorted	18	Doublet
ACTCAGTAGCAATAGG-1	-6.45877584186684	-3.94691291482559	Multiome unsorted	5	Memory T cell
ACTCAGTAGCACTTGG-1	11.1436597469698	1.19651159613022	Multiome unsorted	10	CD16+ monocyte
ACTCAGTAGCTTAGCG-1	-4.48939927784096	-4.40832868249527	Multiome unsorted	5	Memory T cell
ACTCAGTAGGAGTCGG-1	-7.01315101352822	1.18408712713608	Multiome unsorted	6	CD4+ T cell
ACTCAGTAGGCTGTGC-1	7.1078158977877	4.66156420080551	Multiome unsorted	9	CD14+ monocyte
ACTCAGTAGGGACCTC-1	-1.29155870643746	-4.44385209710709	Multiome unsorted	11	Natural killer cell
ACTCAGTAGTAACAGG-1	-4.62359842029702	5.18787464468368	Multiome unsorted	3	Cytotoxic CD8+ T cell
ACTCAGTAGTAAGGGC-1	-1.29705806938301	-4.45571771295181	Multiome unsorted	11	Natural killer cell
ACTCCTCAGAGCCGCT-1	-4.8786810275663	5.46417650549301	Multiome unsorted	3	Cytotoxic CD8+ T cell
ACTCCTCAGCGGCTGT-1	10.4950486782442	2.1535943445433	Multiome unsorted	10	CD16+ monocyte
ACTCCTCAGCTGAGGG-1	6.00137487682212	-4.11572757394425	Multiome unsorted	18	Doublet
ACTCCTCAGCTGTAAC-1	9.93482319148887	2.79819926588424	Multiome unsorted	10	CD16+ monocyte
ACTCCTCAGGCATTAC-1	-7.05184968677651	-0.739219039989626	Multiome unsorted	4	CD4+ T cell
ACTCCTCAGGCTAGAA-1	5.88427845271934	3.65133818952926	Multiome unsorted	1	CD14+ monocyte
ACTCCTCAGGTCCAAT-1	7.04567161830772	-8.82619681985489	Multiome unsorted	20	Plasmacytoid dendritic cell
ACTCCTCAGGTGAAAT-1	-4.70794566837441	5.51812967626938	Multiome unsorted	3	Cytotoxic CD8+ T cell
ACTCCTCAGTAGCGGG-1	7.77873579295982	3.88225731222519	Multiome unsorted	1	CD14+ monocyte
ACTCCTCAGTGAGAGC-1	9.18010822566856	3.0216637548674	Multiome unsorted	2	CD14+ monocyte
ACTCCTCAGTGGCGGA-1	6.87179199489463	5.18288835852035	Multiome unsorted	9	CD14+ monocyte
ACTCGCGCAATATAGG-1	-5.59822543827187	4.23041900961288	Multiome unsorted	3	Cytotoxic CD8+ T cell
ACTCGCGCAATGAATG-1	-5.99186166492592	5.60282549230942	Multiome unsorted	3	Cytotoxic CD8+ T cell
ACTCGCGCAGGTTACC-1	6.85172334941734	4.27390465109237	Multiome unsorted	9	CD14+ monocyte
ACTCGCGCATAGGCGA-1	-4.6871698733915	1.31115779249557	Multiome unsorted	16	Low quality
ACTCGCGCATCAGTAT-1	1.48787430557121	-13.3947211805116	Multiome unsorted	7	B cell
ACTCGCGCATTAGGCC-1	2.44684187206138	-10.6033031049501	Multiome unsorted	17	B cell
ACTCGCTTCATCCTGC-1	-4.48027070728432	5.49157461492904	Multiome unsorted	3	Cytotoxic CD8+ T cell
ACTCGCTTCATGTTTC-1	2.0226153496157	-12.5831576886903	Multiome unsorted	7	B cell
ACTCGCTTCCCGAAGC-1	-8.04418834415566	-0.944694072319185	Multiome unsorted	4	CD4+ T cell
ACTCGCTTCCTCGATC-1	-3.93177517620217	-3.52313819558731	Multiome unsorted	11	Natural killer cell
ACTCGCTTCCTTGCAC-1	-6.48419221607338	-0.10863792927376	Multiome unsorted	6	CD4+ T cell
ACTCGCTTCTCGACCT-1	-4.64196904865395	5.45341190664657	Multiome unsorted	3	Cytotoxic CD8+ T cell
ACTCGCTTCTTGACCC-1	4.0777227047335	-10.1501323285829	Multiome unsorted	22	Plasma cell
ACTGAAACAAACGGGC-1	6.58979574474205	4.47253069250473	Multiome unsorted	9	CD14+ monocyte
ACTGAAACAAGGTGGC-1	-5.21133025852333	4.91027674047836	Multiome unsorted	8	Doublet
ACTGAAACACCATATG-1	-5.24388822284829	-4.39869704873673	Multiome unsorted	5	Memory T cell
ACTGAAACACCTGCCT-1	7.91497722896446	3.98251184790024	Multiome unsorted	9	CD14+ monocyte
ACTGAAACAGGCATGA-1	-6.76883205143105	-2.69027748735062	Multiome unsorted	5	Memory T cell
ACTGAAACATATAACC-1	-7.7007926341642	0.869064896987761	Multiome unsorted	6	CD4+ T cell
ACTGAAACATTGCGAC-1	4.07489506038536	-10.1422502103578	Multiome unsorted	22	Plasma cell
ACTGAATGTAACGGGA-1	-7.91772493091713	3.04594811766037	Multiome unsorted	0	CD4+ T cell
ACTGAATGTAATGACT-1	-6.17613872257363	5.44101414053329	Multiome unsorted	3	Cytotoxic CD8+ T cell
ACTGAATGTAGCCATA-1	2.14185563358177	-13.0940219465028	Multiome unsorted	7	B cell
ACTGAATGTCTTTATG-1	9.12578026088585	4.55829843847641	Multiome unsorted	2	CD14+ monocyte
ACTGAATGTTGGATCA-1	7.4002439144503	3.4089666303862	Multiome unsorted	1	CD14+ monocyte
ACTTACAAGAGCAAGC-1	2.61743584903587	-11.2163583341371	Multiome unsorted	17	B cell
ACTTACAAGCACCACA-1	8.39511314662803	4.93771681158432	Multiome unsorted	9	CD14+ monocyte
ACTTACAAGCCTGTGA-1	-7.10172876087319	1.36557289926895	Multiome unsorted	6	CD4+ T cell
ACTTACAAGGCCAATT-1	-2.24647959438454	-4.0668326917421	Multiome unsorted	11	Natural killer cell
ACTTACAAGGTCCTGA-1	-7.9127705928434	3.71141871778854	Multiome unsorted	0	CD4+ T cell
ACTTACAAGGTGTCCA-1	7.58021847041954	5.37592253057846	Multiome unsorted	9	CD14+ monocyte
ACTTACTTCAAACCGT-1	8.49782959255088	2.53603252737411	Multiome unsorted	2	CD14+ monocyte
ACTTACTTCAGTGAAG-1	5.91863647731651	3.17108115522751	Multiome unsorted	1	CD14+ monocyte
ACTTACTTCATTTGTC-1	8.60548607143272	4.0029402670134	Multiome unsorted	2	CD14+ monocyte
ACTTACTTCCGTAAAC-1	6.91344658168663	2.63608059255966	Multiome unsorted	1	CD14+ monocyte
ACTTACTTCCTAAGTA-1	-8.14811500278603	3.48290452330002	Multiome unsorted	0	CD4+ T cell
ACTTACTTCGACAAAG-1	1.79465714725364	-12.9738952222597	Multiome unsorted	7	B cell
ACTTAGGGTATTGAGT-1	-7.58893474308144	4.28460487692245	Multiome unsorted	0	CD4+ T cell
ACTTAGGGTATTTGCC-1	10.957465327109	1.58568665354141	Multiome unsorted	10	CD16+ monocyte
ACTTAGGGTGCCGCAA-1	-5.49848445621621	-3.41592493684403	Multiome unsorted	5	Memory T cell
ACTTAGGGTTAATGCG-1	-4.62655290332924	5.27858099310287	Multiome unsorted	3	Cytotoxic CD8+ T cell
ACTTAGTCAAACAACA-1	2.38013235362877	-12.1724092069399	Multiome unsorted	7	B cell
ACTTAGTCACCTAATG-1	2.66612736019004	-12.4219409528505	Multiome unsorted	7	B cell
ACTTAGTCAGGTTCAC-1	10.8829204204928	1.4003156122435	Multiome unsorted	10	CD16+ monocyte
ACTTAGTCATAAACCT-1	5.83858076366294	-2.83933058412186	Multiome unsorted	8	Doublet
ACTTAGTCATTAGGCC-1	-1.64780183998238	-4.62888160379044	Multiome unsorted	11	Natural killer cell
ACTTATCTCACCAATA-1	5.58017126354087	-3.9816047254335	Multiome unsorted	8	Doublet
ACTTATCTCACTTCAT-1	2.63404670986045	-12.5028049054872	Multiome unsorted	7	B cell
ACTTATCTCAGCATTA-1	-8.03917297092568	-0.172642261100924	Multiome unsorted	6	CD4+ T cell
ACTTATCTCAGGGCCT-1	5.14334837230552	-3.10974827439896	Multiome unsorted	8	Doublet
ACTTATCTCATTAGGC-1	6.43049160274376	-4.4753643575441	Multiome unsorted	18	Doublet
ACTTATCTCCTGAATA-1	-5.40754350391518	-2.25685992868057	Multiome unsorted	5	Memory T cell
ACTTATCTCGTTTCGC-1	2.88640872272361	-12.0288726392519	Multiome unsorted	7	B cell
ACTTATCTCTCAATTC-1	8.72062889369835	3.7361994680632	Multiome unsorted	2	CD14+ monocyte
ACTTATCTCTTGCTAT-1	-5.68447383609902	-2.60872498185745	Multiome unsorted	5	Memory T cell
ACTTATGAGAATCTCA-1	-4.78003677097451	5.72721323339828	Multiome unsorted	3	Cytotoxic CD8+ T cell
ACTTATGAGCTAAGTC-1	-4.57449516025673	5.64818128912338	Multiome unsorted	3	Cytotoxic CD8+ T cell
ACTTCGCTCAAACACC-1	-5.03026517597329	5.50739559500107	Multiome unsorted	3	Cytotoxic CD8+ T cell
ACTTCGCTCAGCTAAC-1	6.66964021953453	3.69451364843735	Multiome unsorted	1	CD14+ monocyte
ACTTCGCTCATTATGG-1	-6.748242699777	-1.40524020822159	Multiome unsorted	4	CD4+ T cell
ACTTCGCTCCAAGTGT-1	1.17077759536613	11.9821308550108	Multiome unsorted	21	Low quality
ACTTCGCTCCCTCACG-1	-4.71331819263588	5.06803211538681	Multiome unsorted	3	Cytotoxic CD8+ T cell
ACTTCGCTCCTCACAC-1	2.48050633701194	-12.7674438062441	Multiome unsorted	7	B cell
ACTTCGCTCCTTAATC-1	8.76580158504356	2.80746635763534	Multiome unsorted	2	CD14+ monocyte
ACTTCGCTCGAGCTAT-1	11.0841266277682	1.64747890798935	Multiome unsorted	10	CD16+ monocyte
ACTTCGCTCGTACCGA-1	5.07679764064659	-3.79297843606583	Multiome unsorted	8	Doublet
ACTTCGCTCTCACAAA-1	-6.14463218418251	-3.50266066224686	Multiome unsorted	5	Memory T cell
ACTTGAATCATGCATA-1	7.44030967983116	0.919269710468138	Multiome unsorted	2	CD14+ monocyte
ACTTGAATCATTTAGG-1	2.50950399669517	-10.7537757459413	Multiome unsorted	17	B cell
ACTTGAATCATTTGTC-1	-5.54008134571206	-2.19503536851517	Multiome unsorted	5	Memory T cell
ACTTGAATCCTCGATC-1	10.5567838314425	1.09627976982483	Multiome unsorted	10	CD16+ monocyte
ACTTGAATCGCTCCAT-1	6.61879841121543	3.76979288427719	Multiome unsorted	1	CD14+ monocyte
ACTTGAATCGGCTAGC-1	-4.616735303079	5.65538534490951	Multiome unsorted	3	Cytotoxic CD8+ T cell
ACTTGAATCTGGCTTC-1	2.45674911769737	-13.1145736280214	Multiome unsorted	7	B cell
ACTTGAATCTTGAGCG-1	2.03681198390831	-12.5408727231752	Multiome unsorted	7	B cell
ACTTGCACAACTCGCG-1	-7.44732173648964	-1.60724177987686	Multiome unsorted	4	CD4+ T cell
ACTTGCACAAGTGAAC-1	-7.96637996402871	-0.698296517444765	Multiome unsorted	6	CD4+ T cell
ACTTGCACACACCAAC-1	7.04379431041587	-8.82570377023331	Multiome unsorted	20	Plasmacytoid dendritic cell
ACTTGCACAGGCTAAG-1	8.53073040279258	3.47685846655258	Multiome unsorted	2	CD14+ monocyte
ACTTGCACAGGCTTCG-1	-4.92495521274697	5.51150259344467	Multiome unsorted	3	Cytotoxic CD8+ T cell
ACTTGCACATCTAGCA-1	6.8150388363253	4.90458330480942	Multiome unsorted	9	CD14+ monocyte
ACTTGTAAGCAAGGGT-1	-7.67232784000527	-1.77798858316055	Multiome unsorted	4	CD4+ T cell
ACTTGTAAGGAACGCG-1	-6.57451089588295	4.60565742819198	Multiome unsorted	0	CD4+ T cell
ACTTGTAAGGGCCACT-1	-4.99767669407021	5.5932277139891	Multiome unsorted	3	Cytotoxic CD8+ T cell
ACTTGTAAGGGTTAGA-1	-4.93407901493203	5.75619444219955	Multiome unsorted	3	Cytotoxic CD8+ T cell
ACTTGTAAGTAAAGGT-1	6.63653198512901	-4.64542499215714	Multiome unsorted	18	Doublet
ACTTGTAAGTATCGCG-1	6.2210504177462	-4.34412351281754	Multiome unsorted	18	Doublet
ACTTGTAAGTCAGTAC-1	2.7346846226107	-12.8451816144716	Multiome unsorted	7	B cell
ACTTGTAAGTCTATGA-1	2.76778999599327	-12.546405941559	Multiome unsorted	7	B cell
ACTTGTAAGTTGCGTG-1	8.15091053279747	4.07105192510971	Multiome unsorted	2	CD14+ monocyte
ACTTGTCGTAACCACA-1	9.56337276729454	2.42295703260788	Multiome unsorted	2	CD14+ monocyte
ACTTGTCGTCACCTAT-1	-7.6997168895353	0.42936849563011	Multiome unsorted	6	CD4+ T cell
ACTTGTCGTCCGCTGT-1	8.38905636104454	3.57750210134872	Multiome unsorted	2	CD14+ monocyte
ACTTGTCGTCTAACCT-1	-7.72589858738076	-2.36156645448319	Multiome unsorted	4	CD4+ T cell
ACTTGTCGTGACCTGG-1	11.1815444591891	1.27277311651596	Multiome unsorted	10	CD16+ monocyte
ACTTGTCGTTACAAAC-1	-7.40933021274697	2.94312676756271	Multiome unsorted	0	CD4+ T cell
ACTTGTCGTTGGATAT-1	2.48087397846092	-12.4261285367738	Multiome unsorted	7	B cell
ACTTGTCGTTGGTTAG-1	-8.38184627262246	1.32828423349747	Multiome unsorted	6	CD4+ T cell
ACTTGTCGTTTAAAGC-1	5.53703705104698	-3.58311525018326	Multiome unsorted	8	Doublet
ACTTTGTTCCCGCCTA-1	1.6376387241732	-13.1680366101991	Multiome unsorted	7	B cell
ACTTTGTTCCGCCAAA-1	7.91168228420127	2.5556677278746	Multiome unsorted	2	CD14+ monocyte
ACTTTGTTCCTAACGG-1	-7.31721290317665	-1.04571655423752	Multiome unsorted	4	CD4+ T cell
ACTTTGTTCGCATCCT-1	7.46194330486168	2.89168485968002	Multiome unsorted	1	CD14+ monocyte
ACTTTGTTCGGGACCT-1	9.28105274471153	3.19485196440109	Multiome unsorted	2	CD14+ monocyte
ACTTTGTTCGGTTTGG-1	8.80071274074424	3.18252953855881	Multiome unsorted	2	CD14+ monocyte
ACTTTGTTCTGTAAGC-1	2.50258604320396	-12.2333289685976	Multiome unsorted	7	B cell
AGAAACCCAAACAACA-1	11.1101915005099	0.988104432510222	Multiome unsorted	10	CD16+ monocyte
AGAAACCCACCCTCAC-1	2.32595053943504	-12.6429568830263	Multiome unsorted	7	B cell
AGAAACCCATGTCAGC-1	6.00929275783409	3.27141913740524	Multiome unsorted	9	CD14+ monocyte
AGAAACTAGGCCGGAA-1	-1.61362608638893	-4.17404523522965	Multiome unsorted	11	Natural killer cell
AGAAACTAGGCCTGGT-1	-4.55690892902504	5.36708769171127	Multiome unsorted	3	Cytotoxic CD8+ T cell
AGAAACTAGGTCTTGG-1	6.43471208843101	2.19532665579208	Multiome unsorted	1	CD14+ monocyte
AGAAACTAGTAAAGGT-1	7.87972084316124	-0.0995482507478351	Multiome unsorted	15	Dendritic cell
AGAAACTAGTGAACGA-1	7.7405211094271	2.38553985922226	Multiome unsorted	2	CD14+ monocyte
AGAAAGGCAAGCTTTG-1	7.16000810893882	3.278203099655	Multiome unsorted	1	CD14+ monocyte
AGAAAGGCAATTGCGC-1	-5.01998647419106	5.654832213806	Multiome unsorted	3	Cytotoxic CD8+ T cell
AGAAAGGCACAACAGG-1	-4.85154851642739	-4.27513662011734	Multiome unsorted	5	Memory T cell
AGAAAGGCAGCTTAGC-1	-1.78904339042794	-3.41234031350723	Multiome unsorted	11	Natural killer cell
AGAAAGGCAGGATAAC-1	6.48450056346763	4.45247539846786	Multiome unsorted	9	CD14+ monocyte
AGAACAAGTCGTAATG-1	-6.63124068943154	-3.7172712388765	Multiome unsorted	5	Memory T cell
AGAACAAGTGCGCAAT-1	8.64330211910118	2.91005715696701	Multiome unsorted	2	CD14+ monocyte
AGAACAAGTGTTCCCA-1	7.06770006450523	4.45896229116806	Multiome unsorted	9	CD14+ monocyte
AGAACAAGTTCGGTAA-1	6.56303850444664	-4.61144033105484	Multiome unsorted	18	Doublet
AGAACAAGTTGCTTCG-1	-7.59626039234291	-0.0831873270999546	Multiome unsorted	6	CD4+ T cell
AGAACAAGTTGGTTGA-1	6.95081106456627	2.42801102964767	Multiome unsorted	1	CD14+ monocyte
AGAACAAGTTTGAGCA-1	-7.93096240726601	3.06209263174423	Multiome unsorted	0	CD4+ T cell
AGAACCAAGCTGCACA-1	6.94144789012779	3.48364409773239	Multiome unsorted	1	CD14+ monocyte
AGAACCAAGGAAACTG-1	7.09198776515831	5.05386337606796	Multiome unsorted	9	CD14+ monocyte
AGAACCAAGGCGCTTA-1	5.04248014720787	-3.74565592439285	Multiome unsorted	8	Doublet
AGAACCAAGGGCCACT-1	-4.67119535175454	1.28384479849228	Multiome unsorted	16	Low quality
AGAACCAAGTCCTGAG-1	6.66314235957969	3.69807800619491	Multiome unsorted	1	CD14+ monocyte
AGAACCAAGTCCTTCA-1	9.69051090511192	3.43601402609237	Multiome unsorted	2	CD14+ monocyte
AGAACCGCAAACCCTA-1	-4.90503152576577	5.35385784475693	Multiome unsorted	3	Cytotoxic CD8+ T cell
AGAACCGCAAATTCGT-1	-7.66300519672524	0.622627407001341	Multiome unsorted	6	CD4+ T cell
AGAACCGCAAGGTCCT-1	-6.36139997211586	-3.64687362344376	Multiome unsorted	5	Memory T cell
AGAACCGCAATATACC-1	6.16329304012168	4.23145517675766	Multiome unsorted	9	CD14+ monocyte
AGAACCGCACCTCGCT-1	-6.86870177951943	4.26616653768905	Multiome unsorted	0	CD4+ T cell
AGAACCGCACTCAACA-1	10.6667234066378	1.89116725294479	Multiome unsorted	10	CD16+ monocyte
AGAACCGCATAAAGCA-1	8.63867584499229	4.03454264967331	Multiome unsorted	2	CD14+ monocyte
AGAACCGCATAAGGAC-1	-5.00433810917031	5.99706444113144	Multiome unsorted	3	Cytotoxic CD8+ T cell
AGAACCGCATCAGCAC-1	1.89822248252739	-13.1693460050356	Multiome unsorted	7	B cell
AGAACCGCATGTCAGC-1	1.46775606902946	-13.2262717786562	Multiome unsorted	7	B cell
AGAAGGTGTAACAGGG-1	7.64597049983848	2.4691153463591	Multiome unsorted	2	CD14+ monocyte
AGAAGGTGTCATAAGT-1	10.6766130092989	1.23018321363815	Multiome unsorted	10	CD16+ monocyte
AGAAGGTGTGATCATG-1	4.82196155818809	-3.61803546578995	Multiome unsorted	8	Doublet
AGAAGGTGTGTTAAAC-1	-4.12521775928627	-4.5563756528627	Multiome unsorted	5	Memory T cell
AGAAGGTGTTAAGGCC-1	-5.28194078174721	-4.64826646478287	Multiome unsorted	5	Memory T cell
AGAAGGTGTTCATTTG-1	6.36816040309776	3.45941290228256	Multiome unsorted	1	CD14+ monocyte
AGAAGGTGTTGCAATG-1	7.96538749965538	0.254151940034712	Multiome unsorted	1	CD14+ monocyte
AGAATCGAGGGCCACT-1	-8.32902511325966	3.42527565328964	Multiome unsorted	0	CD4+ T cell
AGAATCTGTAACGTGC-1	1.32026687892784	12.0831774172057	Multiome unsorted	21	Low quality
AGAATCTGTACAAAGA-1	-5.48294576374184	5.71225294439682	Multiome unsorted	3	Cytotoxic CD8+ T cell
AGAATCTGTAGCCTAA-1	-6.07872184482705	4.91557106344589	Multiome unsorted	3	Cytotoxic CD8+ T cell
AGAATCTGTCCTTTAA-1	-6.25196155277382	-2.74212542207352	Multiome unsorted	4	CD4+ T cell
AGAATCTGTGGTTCCC-1	-5.22017272678505	-2.84560623796097	Multiome unsorted	5	Memory T cell
AGAATCTGTGTGTGGT-1	-7.56926759449135	1.80431887476333	Multiome unsorted	6	CD4+ T cell
AGAATCTGTTTACCGT-1	9.68901363643516	3.52544102041611	Multiome unsorted	2	CD14+ monocyte
AGACAATAGATTGAGG-1	-7.34642442432534	-2.46346846253983	Multiome unsorted	4	CD4+ T cell
AGACAATAGCAGGTTT-1	-8.01624234882485	2.57290801374801	Multiome unsorted	0	CD4+ T cell
AGACAATAGCATTAGC-1	8.34945503505577	3.72232803671249	Multiome unsorted	2	CD14+ monocyte
AGACAATAGCTCAATA-1	-6.07167705265175	-2.1355525556337	Multiome unsorted	4	CD4+ T cell
AGACAATAGGATTGCT-1	-7.6709869739164	-1.50857797296158	Multiome unsorted	4	CD4+ T cell
AGACAATAGTCTCACC-1	2.91502324375023	-11.1345607343446	Multiome unsorted	17	B cell
AGACACGCAATCCCTT-1	2.54426208766807	-10.8695584836733	Multiome unsorted	17	B cell
AGACACGCAATGCCTA-1	5.1472617748629	-2.72941604287735	Multiome unsorted	8	Doublet
AGACACGCAATTGACT-1	-4.46189149585854	-4.96856179864517	Multiome unsorted	5	Memory T cell
AGACACGCACAGGATG-1	-4.69487937656533	-4.22774043710343	Multiome unsorted	5	Memory T cell
AGACACGCACCTAAGC-1	6.48775211604942	-4.49826160104386	Multiome unsorted	18	Doublet
AGACACGCACGTAAGG-1	6.00949159892906	3.09131726591476	Multiome unsorted	1	CD14+ monocyte
AGACACGCACTCAACA-1	11.5192176464449	1.42501625387558	Multiome unsorted	10	CD16+ monocyte
AGACACGCAGGTTTGC-1	1.6082277658831	-13.0848151746523	Multiome unsorted	7	B cell
AGACACGCATAGACTT-1	-4.96814426151406	-2.30459108979813	Multiome unsorted	5	Memory T cell
AGACACGCATCTAGCA-1	2.70732394489158	-12.4362508359682	Multiome unsorted	7	B cell
AGACCCGGTACCAGGT-1	5.15146318706382	-3.2526773515474	Multiome unsorted	8	Doublet
AGACCCGGTAGTAAGA-1	-4.57044872013222	-4.52865758569351	Multiome unsorted	5	Memory T cell
AGACCCGGTCATTACC-1	6.71172777446617	4.5925124582518	Multiome unsorted	9	CD14+ monocyte
AGACCCGGTGCTTACT-1	-1.33872398105751	-4.41381707818619	Multiome unsorted	11	Natural killer cell
AGACCCGGTGTTTCAC-1	7.10362116130699	2.77196463911423	Multiome unsorted	1	CD14+ monocyte
AGACTATGTAGCAGCT-1	7.12676016124595	2.69496950476059	Multiome unsorted	1	CD14+ monocyte
AGACTATGTGACATAT-1	1.91049257549156	-12.9842883649599	Multiome unsorted	7	B cell
AGACTATGTGCTAGAC-1	9.37848011287559	3.58722838728317	Multiome unsorted	2	CD14+ monocyte
AGACTATGTTCATCTA-1	-7.72577127185952	2.27449664442428	Multiome unsorted	0	CD4+ T cell
AGAGAAGCAAACTCAT-1	4.90242019924034	-3.73488989503494	Multiome unsorted	8	Doublet
AGAGAAGCAAACTGCC-1	-3.46288284031044	-3.30518189103714	Multiome unsorted	14	Memory T cell
AGAGAAGCAAGTGTCC-1	-6.58885654178749	0.445924907611692	Multiome unsorted	6	CD4+ T cell
AGAGAAGCAATATGGA-1	-7.50435956684243	-1.97417941720597	Multiome unsorted	4	CD4+ T cell
AGAGAAGCAGCTTAAT-1	8.80641762050499	3.24222144453415	Multiome unsorted	1	CD14+ monocyte
AGAGAAGCATGACTAT-1	2.54670468601097	-12.5260287824403	Multiome unsorted	7	B cell
AGAGAAGCATTGCGGT-1	-7.25364049640786	-1.03518965871445	Multiome unsorted	6	CD4+ T cell
AGAGAGGAGAGGAAGG-1	7.18070474895347	5.13387188284286	Multiome unsorted	9	CD14+ monocyte
AGAGAGGAGCAAACCT-1	-7.84654649463784	-0.0565232339631672	Multiome unsorted	6	CD4+ T cell
AGAGAGGAGCCGCTAA-1	1.71481148036827	-13.3083402219545	Multiome unsorted	7	B cell
AGAGAGGAGCTAGAAG-1	-5.87483199802529	4.34351715414413	Multiome unsorted	3	Cytotoxic CD8+ T cell
AGAGAGGAGCTTAACA-1	-6.65648444858681	-3.3550828996431	Multiome unsorted	5	Memory T cell
AGAGAGGAGGCACAGG-1	-1.33072432247292	-4.47537294061295	Multiome unsorted	11	Natural killer cell
AGAGAGGAGGCTACAT-1	5.47059217723716	-2.72196760804764	Multiome unsorted	8	Doublet
AGAGAGGAGGCTCATG-1	2.46887437137474	-10.7034761014711	Multiome unsorted	17	B cell
AGAGAGGAGTAGCCAT-1	-4.23088773456704	5.89981159536728	Multiome unsorted	3	Cytotoxic CD8+ T cell
AGAGAGGAGTCAATCA-1	-1.61374362674843	-4.52196851403824	Multiome unsorted	11	Natural killer cell
AGAGATTAGCATGTCG-1	5.71452490123619	3.26022919981369	Multiome unsorted	1	CD14+ monocyte
AGAGATTAGGCTACTG-1	9.03421226772178	2.51893648474106	Multiome unsorted	2	CD14+ monocyte
AGAGATTAGTATCGCG-1	-5.22712501255165	-2.79922118814102	Multiome unsorted	5	Memory T cell
AGAGGAACAAAGGCCA-1	7.53251043590416	5.38309130041488	Multiome unsorted	9	CD14+ monocyte
AGAGGAACAAGCTAAA-1	-8.1101549502958	1.34964486925491	Multiome unsorted	6	CD4+ T cell
AGAGGAACAAGTAAGC-1	9.46343818935264	2.86134728758224	Multiome unsorted	2	CD14+ monocyte
AGAGGAACAATTATGC-1	4.16189495357383	-10.2193423810732	Multiome unsorted	22	Plasma cell
AGAGGAACACACAATT-1	1.43535391124595	-13.194132000519	Multiome unsorted	7	B cell
AGAGGAACACTAAATC-1	-7.93515094486367	3.00548610060104	Multiome unsorted	0	CD4+ T cell
AGAGGAACAGCTCATA-1	-5.56217511860024	5.17236408560165	Multiome unsorted	3	Cytotoxic CD8+ T cell
AGAGGAACAGCTTAAT-1	-7.28780683246743	0.732831209586943	Multiome unsorted	6	CD4+ T cell
AGAGGAACAGGCTGTT-1	-6.16160424915444	-3.99053540856949	Multiome unsorted	5	Memory T cell
AGAGGATGTAACCTAG-1	5.41976515086998	-3.43167749078385	Multiome unsorted	8	Doublet
AGAGGATGTAATAACC-1	6.91578069957603	4.21699079840072	Multiome unsorted	9	CD14+ monocyte
AGAGGATGTAGCCTCC-1	1.44367316993583	-13.1061297956239	Multiome unsorted	7	B cell
AGAGGATGTATTGTGG-1	7.05483118327964	-8.83513847024552	Multiome unsorted	20	Plasmacytoid dendritic cell
AGAGGATGTCACAGCG-1	5.778763449515	-3.45634833009354	Multiome unsorted	8	Doublet
AGAGGATGTGAGGTAG-1	2.89819327625145	-11.2090169492494	Multiome unsorted	17	B cell
AGAGGATGTGCTAGCG-1	-4.49371417728554	5.53530010549911	Multiome unsorted	3	Cytotoxic CD8+ T cell
AGAGGATGTTACAAAC-1	2.52323738368858	-12.7103063169252	Multiome unsorted	7	B cell
AGAGGATGTTGCAGTA-1	9.1019622448336	1.4972554144133	Multiome unsorted	2	CD14+ monocyte
AGATGAAGTTACGCGG-1	-5.17559274402748	-4.7345048490297	Multiome unsorted	5	Memory T cell
AGATGAAGTTCATTTG-1	6.13451877864708	2.29560050337204	Multiome unsorted	1	CD14+ monocyte
AGATGAAGTTGTTGTC-1	6.94495836528648	3.33796676962265	Multiome unsorted	9	CD14+ monocyte
AGATGCTTCCACAATA-1	-4.95540460315834	-4.45947089822403	Multiome unsorted	5	Memory T cell
AGATGCTTCTAACCAA-1	-7.23299964634072	3.41892752020248	Multiome unsorted	0	CD4+ T cell
AGCAAATAGATGCCTG-1	-7.60158666340004	-1.52767458589188	Multiome unsorted	4	CD4+ T cell
AGCAAATAGCGGATAA-1	9.62044826778282	1.64465138285049	Multiome unsorted	2	CD14+ monocyte
AGCAAATAGCTGTCAG-1	-5.15973266330849	6.01302561132797	Multiome unsorted	3	Cytotoxic CD8+ T cell
AGCAAATAGGCGCACT-1	6.41431919368614	-8.41673198373429	Multiome unsorted	20	Plasmacytoid dendritic cell
AGCAAATAGGCTTAAC-1	-4.53321822849404	6.06732687322983	Multiome unsorted	3	Cytotoxic CD8+ T cell
AGCAAATAGTCACTAA-1	-4.457715356027	-4.88790527017227	Multiome unsorted	5	Memory T cell
AGCAACAAGAAACTGG-1	-5.88576587406289	4.89921888677963	Multiome unsorted	3	Cytotoxic CD8+ T cell
AGCAACAAGCATCCAG-1	7.68048063548912	5.13837608663925	Multiome unsorted	9	CD14+ monocyte
AGCAACAAGCCTCTCG-1	8.33675400050987	4.51339182226547	Multiome unsorted	9	CD14+ monocyte
AGCAACAAGCGAGGTG-1	7.13424364360679	4.02352318136581	Multiome unsorted	1	CD14+ monocyte
AGCAACAAGCGGGCAA-1	-4.82580074039589	5.79571279852279	Multiome unsorted	3	Cytotoxic CD8+ T cell
AGCAACAAGGCTACAT-1	-1.64701362815987	-4.0748082700502	Multiome unsorted	11	Natural killer cell
AGCAACAAGGGCTAAA-1	-7.9574106570829	2.19008907644638	Multiome unsorted	0	CD4+ T cell
AGCAACAAGGGTGAAC-1	-6.29069598880898	4.23388084738144	Multiome unsorted	0	CD4+ T cell
AGCAACAAGTAGCGGG-1	-4.67772897449623	1.28327378599533	Multiome unsorted	16	Low quality
AGCAACAAGTAGGCGG-1	1.59025076660026	-12.9992753568422	Multiome unsorted	7	B cell
AGCAAGGGTAGGTTTG-1	8.5385905865084	2.41359600393661	Multiome unsorted	2	CD14+ monocyte
AGCAAGGGTATTCGTC-1	-4.78819450107705	-4.47230449349991	Multiome unsorted	5	Memory T cell
AGCAAGGGTGTCCAAA-1	-1.91408773628365	-2.92793002755753	Multiome unsorted	13	Low quality
AGCAATACAAACAACA-1	-4.55052312580239	-4.76988473565689	Multiome unsorted	5	Memory T cell
AGCAATACACCTCAGG-1	-7.59728606907021	3.56991943685898	Multiome unsorted	0	CD4+ T cell
AGCAATACACCTGTAA-1	-1.74280902114998	-4.48615613610855	Multiome unsorted	11	Natural killer cell
AGCAATACACGCAACT-1	6.4599830273043	-4.42719617517105	Multiome unsorted	18	Doublet
AGCAATACATAATCGT-1	-8.06608804432045	0.261268391894186	Multiome unsorted	6	CD4+ T cell
AGCAATACATTCCTGT-1	-7.59443649021279	3.72073921530136	Multiome unsorted	0	CD4+ T cell
AGCAATTGTAACCAGC-1	7.41495529445518	0.383547097133482	Multiome unsorted	15	Dendritic cell
AGCAATTGTTGGTTCT-1	-4.83054240909707	5.48630604116806	Multiome unsorted	3	Cytotoxic CD8+ T cell
AGCAATTGTTTAAAGC-1	8.00514713558067	4.8737829622496	Multiome unsorted	9	CD14+ monocyte
AGCAATTGTTTATGGG-1	9.15534893306602	3.22646054594406	Multiome unsorted	2	CD14+ monocyte
AGCAATTGTTTGTTGC-1	7.03053251537193	0.479991793321455	Multiome unsorted	10	CD16+ monocyte
AGCACAGCAAACAACA-1	-4.6965807315458	-4.55949607522598	Multiome unsorted	5	Memory T cell
AGCACAGCAAGCGAGC-1	8.14489094051231	3.94506868688949	Multiome unsorted	1	CD14+ monocyte
AGCACAGCAGCTAACC-1	-5.45337661472451	5.15325865118393	Multiome unsorted	3	Cytotoxic CD8+ T cell
AGCACAGCATAAGCAA-1	-7.56255468097817	3.30171284048446	Multiome unsorted	0	CD4+ T cell
AGCACAGCATCTAGCA-1	6.68827024730552	4.15512689916977	Multiome unsorted	9	CD14+ monocyte
AGCACTAGTAAGTCGC-1	-7.58213552204262	3.995577186035	Multiome unsorted	0	CD4+ T cell
AGCACTAGTTAAGTGT-1	7.8915712002169	4.96127733557113	Multiome unsorted	9	CD14+ monocyte
AGCACTAGTTACTTGC-1	6.72036901744712	3.53625664083847	Multiome unsorted	1	CD14+ monocyte
AGCACTAGTTCAAGCA-1	-6.50153430668007	0.329562753127897	Multiome unsorted	6	CD4+ T cell
AGCACTAGTTTATCGC-1	-4.43041309085976	5.45147928564438	Multiome unsorted	3	Cytotoxic CD8+ T cell
AGCACTAGTTTGAGGC-1	-5.4284070369352	4.85700258581527	Multiome unsorted	3	Cytotoxic CD8+ T cell
AGCACTTAGCTCAATA-1	-4.32688554493081	5.45897516577133	Multiome unsorted	3	Cytotoxic CD8+ T cell
AGCACTTAGCTCCCTG-1	-7.10734876361977	3.5545383390654	Multiome unsorted	0	CD4+ T cell
AGCACTTAGGAGGGTT-1	6.5844947460543	2.32883915274032	Multiome unsorted	1	CD14+ monocyte
AGCACTTAGGTACCGC-1	9.33438602718223	2.70911750166305	Multiome unsorted	2	CD14+ monocyte
AGCACTTAGGTCGAGG-1	-1.71756168571602	-4.60251870782486	Multiome unsorted	11	Natural killer cell
AGCACTTAGGTTTGAC-1	-5.79806073871743	-2.87670460374466	Multiome unsorted	5	Memory T cell
AGCACTTAGTCTATGA-1	11.0998613003146	1.15849634973892	Multiome unsorted	10	CD16+ monocyte
AGCACTTAGTTAGAGG-1	5.03414741786827	-3.69861879975907	Multiome unsorted	8	Doublet
AGCAGGTAGACAACAG-1	2.40652719768394	-12.7416307035219	Multiome unsorted	7	B cell
AGCAGGTAGCACTAGT-1	-4.81319841114174	5.47174248068222	Multiome unsorted	3	Cytotoxic CD8+ T cell
AGCAGGTAGGCGCATC-1	-7.19355090824257	1.68541404573807	Multiome unsorted	6	CD4+ T cell
AGCAGGTAGGTCGATT-1	5.16296020778526	-2.5667938295137	Multiome unsorted	8	Doublet
AGCAGGTAGGTGTCCA-1	-4.98180564609658	6.02334246008285	Multiome unsorted	3	Cytotoxic CD8+ T cell
AGCAGGTAGTAGAGGC-1	-6.50105699268471	-0.0710123631488437	Multiome unsorted	6	CD4+ T cell
AGCAGGTAGTTTGGTA-1	-7.74766286579262	4.23816236822494	Multiome unsorted	0	CD4+ T cell
AGCATCCCAACAGGTG-1	9.87492195400108	2.41347727148422	Multiome unsorted	2	CD14+ monocyte
AGCATCCCAAGCGATG-1	2.70265857013572	-12.621770054413	Multiome unsorted	7	B cell
AGCATCCCAAGGTGGC-1	-8.12758525577675	4.02784451811203	Multiome unsorted	0	CD4+ T cell
AGCATCCCACATGCTA-1	7.78430668147911	3.8680787977446	Multiome unsorted	9	CD14+ monocyte
AGCATCCCACCCACCT-1	-1.65415259567391	-4.37340655953995	Multiome unsorted	11	Natural killer cell
AGCATCCCACTGGCTG-1	-4.87720950809609	5.26916536657699	Multiome unsorted	3	Cytotoxic CD8+ T cell
AGCATCCCACTTCACT-1	-7.64652188984047	-2.23180189759842	Multiome unsorted	4	CD4+ T cell
AGCATCCCAGGCTAAG-1	-6.02597078052651	4.59367164938339	Multiome unsorted	3	Cytotoxic CD8+ T cell
AGCATCCCAGGTTTGC-1	-5.77682622638832	-2.29409709603897	Multiome unsorted	14	Memory T cell
AGCATCCCATTAGGTT-1	-5.56123145786415	-3.62886300714127	Multiome unsorted	5	Memory T cell
AGCATCCCATTTGCTC-1	-4.51756271091591	-4.34144464166275	Multiome unsorted	5	Memory T cell
AGCATTTCACCACAAC-1	2.49483267101158	-12.8892051282655	Multiome unsorted	7	B cell
AGCATTTCACGAATCC-1	9.09976211818565	4.54340872137436	Multiome unsorted	12	Low quality
AGCATTTCATAAAGCA-1	2.29674330982078	-12.5724298063051	Multiome unsorted	7	B cell
AGCATTTCATTGTGGC-1	11.099947131003	0.815593748973692	Multiome unsorted	10	CD16+ monocyte
AGCATTTCATTTAAGC-1	-7.22169097629677	-0.4711860123407	Multiome unsorted	6	CD4+ T cell
AGCCAGTGTAACGAGG-1	5.5815970066439	-3.22904768617264	Multiome unsorted	8	Doublet
AGCCAGTGTACGCGCA-1	2.83386198314537	-11.0402537885439	Multiome unsorted	17	B cell
AGCCAGTGTCCAAGAC-1	-6.12994416919838	-0.224848300529634	Multiome unsorted	16	Low quality
AGCCAGTGTGATCATG-1	11.3409701946627	1.39390608637222	Multiome unsorted	10	CD16+ monocyte
AGCCGCTAGCCAAATC-1	8.1101991299044	3.57829341261276	Multiome unsorted	2	CD14+ monocyte
AGCCGCTAGGTGAGAC-1	-7.76745685306679	0.69076546995529	Multiome unsorted	6	CD4+ T cell
AGCCGCTAGGTGTTAC-1	2.52713552745689	-12.7445804181825	Multiome unsorted	7	B cell
AGCCGCTAGTCGCAAT-1	8.37494674953331	1.975397914337	Multiome unsorted	2	CD14+ monocyte
AGCCGCTAGTTAACCA-1	-1.96120914188515	-4.04866185815445	Multiome unsorted	11	Natural killer cell
AGCCGGTTCCTGAATA-1	-7.37860664096962	-0.502500742984926	Multiome unsorted	4	CD4+ T cell
AGCCGGTTCGCGACAC-1	-2.55618103710305	-3.79320874841324	Multiome unsorted	11	Natural killer cell
AGCCGGTTCGTTAGCG-1	7.8969856861483	4.77783235876449	Multiome unsorted	9	CD14+ monocyte
AGCCGGTTCTCGACCT-1	7.18927780422081	4.72528395025619	Multiome unsorted	9	CD14+ monocyte
AGCCTAAGTCACCTAT-1	-4.90111335483681	5.77299103109726	Multiome unsorted	3	Cytotoxic CD8+ T cell
AGCCTAAGTGGACATC-1	5.76162353786338	-2.53273502023331	Multiome unsorted	8	Doublet
AGCCTAAGTTATAGCG-1	-6.24732907978188	-3.98057332666031	Multiome unsorted	5	Memory T cell
AGCCTAGTCATGCTTT-1	-4.2770832416166	6.02351173727402	Multiome unsorted	3	Cytotoxic CD8+ T cell
AGCCTAGTCCCTTGCG-1	-5.63203271595131	4.8282097276915	Multiome unsorted	3	Cytotoxic CD8+ T cell
AGCCTAGTCCTGTTCA-1	-5.73401960102211	4.74852785436996	Multiome unsorted	3	Cytotoxic CD8+ T cell
AGCCTAGTCGTTAGTA-1	8.32232586177696	4.04707178442367	Multiome unsorted	2	CD14+ monocyte
AGCCTAGTCTTGACCC-1	7.83320394786705	0.247675612257803	Multiome unsorted	15	Dendritic cell
AGCCTAGTCTTGCTAT-1	1.54570356639732	-13.063212544037	Multiome unsorted	7	B cell
AGCCTCCGTCCTAAGA-1	-6.46682819095742	-3.97918716104141	Multiome unsorted	5	Memory T cell
AGCCTCCGTGGATTAT-1	7.82429710658897	4.02550277082809	Multiome unsorted	1	CD14+ monocyte
AGCCTCCGTGGATTCA-1	-5.70318349567543	-3.89382043511978	Multiome unsorted	5	Memory T cell
AGCCTCCGTTACCGGG-1	-6.60231670108925	0.446464627670134	Multiome unsorted	6	CD4+ T cell
AGCCTCCGTTGCCTCA-1	-8.09802993503701	1.03257235853561	Multiome unsorted	6	CD4+ T cell
AGCCTCCGTTTACCGT-1	8.6484128597628	4.03086504309067	Multiome unsorted	2	CD14+ monocyte
AGCCTGGGTAACCACA-1	-6.40626605716835	-0.0498880449067707	Multiome unsorted	6	CD4+ T cell
AGCCTGGGTAATCCCT-1	-7.25303109851967	2.42153057424911	Multiome unsorted	0	CD4+ T cell
AGCCTGGGTAGGTTTG-1	5.33796087535728	-3.22457066209427	Multiome unsorted	8	Doublet
AGCCTGGGTATTGCAG-1	-6.05320390430581	-0.261251181675112	Multiome unsorted	16	Low quality
AGCCTGGGTGGAAGGC-1	10.5284768703829	1.28712782232651	Multiome unsorted	10	CD16+ monocyte
AGCCTGGGTGTTGCAA-1	-7.13827832904946	0.515914261030043	Multiome unsorted	6	CD4+ T cell
AGCCTGGGTTACTAGG-1	-6.13125117984902	4.88910898535141	Multiome unsorted	3	Cytotoxic CD8+ T cell
AGCCTGGGTTAGCTGA-1	-4.8322795268644	1.34777006475815	Multiome unsorted	16	Low quality
AGCCTGGGTTAGTTGG-1	5.12717596324791	-2.97474566133133	Multiome unsorted	8	Doublet
AGCCTGGGTTCCAGGG-1	11.2593728664767	1.55335566370376	Multiome unsorted	10	CD16+ monocyte
AGCCTGGGTTGTCCAT-1	-4.22879632679116	-3.47998347909561	Multiome unsorted	5	Memory T cell
AGCCTGGGTTGTTCAC-1	7.26558462413658	5.30781730978378	Multiome unsorted	9	CD14+ monocyte
AGCCTGGGTTTACCGT-1	5.47023931774009	-3.46185126931778	Multiome unsorted	8	Doublet
AGCGATTTCAAACACC-1	-8.090123974954	-0.834247619224703	Multiome unsorted	4	CD4+ T cell
AGCGATTTCAACAAGG-1	-7.27721055713784	3.10437568991073	Multiome unsorted	0	CD4+ T cell
AGCGATTTCAGGCCTA-1	-5.02914890018593	5.02044090597519	Multiome unsorted	3	Cytotoxic CD8+ T cell
AGCGATTTCGTTAACA-1	7.19210878642906	5.05595096914657	Multiome unsorted	9	CD14+ monocyte
AGCGATTTCTACCTCA-1	6.59158531459678	1.62302812902817	Multiome unsorted	10	CD16+ monocyte
AGCGATTTCTTAGGGT-1	8.35491195949424	3.75454530088791	Multiome unsorted	2	CD14+ monocyte
AGCGCCTAGATACTTG-1	6.117151415671	3.18421873419174	Multiome unsorted	1	CD14+ monocyte
AGCGCCTAGCAAGACA-1	8.88613334926475	3.68881282179245	Multiome unsorted	2	CD14+ monocyte
AGCGCCTAGGAACACA-1	9.88795200618614	2.42730841009506	Multiome unsorted	2	CD14+ monocyte
AGCGCCTAGGGATGCG-1	9.24108425411094	2.00744685499557	Multiome unsorted	2	CD14+ monocyte
AGCGCCTAGTCATGCG-1	9.19578853877891	2.62336119978317	Multiome unsorted	2	CD14+ monocyte
AGCGCCTAGTCTGGGC-1	-7.74346193042885	-1.67767146260849	Multiome unsorted	4	CD4+ T cell
AGCGCCTAGTGAGGTA-1	8.53260055812706	2.88096675245651	Multiome unsorted	2	CD14+ monocyte
AGCGCCTAGTGATTCA-1	3.04668847354759	-11.0054685178529	Multiome unsorted	17	B cell
AGCGCCTAGTTAGGCT-1	7.36891237529625	3.08805164663681	Multiome unsorted	1	CD14+ monocyte
AGCGCTCAGCCAAATC-1	-6.74648793903481	2.76220664350876	Multiome unsorted	6	CD4+ T cell
AGCGCTCAGCGAGTAA-1	7.38450733455528	4.1622293886412	Multiome unsorted	9	CD14+ monocyte
AGCGCTCAGCTATTAG-1	6.29812637599815	3.21080598204025	Multiome unsorted	12	Low quality
AGCGCTCAGCTTACTT-1	-5.16760190693032	4.72519430487045	Multiome unsorted	3	Cytotoxic CD8+ T cell
AGCGCTCAGGTCCGTA-1	-4.33044608799111	5.45612367956527	Multiome unsorted	3	Cytotoxic CD8+ T cell
AGCGCTCAGTCACCAG-1	-6.89865335193764	-3.29941931398026	Multiome unsorted	5	Memory T cell
AGCGCTCAGTTTGAGC-1	-8.14669975010048	3.83679351179489	Multiome unsorted	0	CD4+ T cell
AGCGCTCAGTTTGGGT-1	6.67305055889	3.19865021078476	Multiome unsorted	1	CD14+ monocyte
AGCGGACCAAACTCAT-1	-5.95568784443032	-2.53193345697037	Multiome unsorted	14	Memory T cell
AGCGGACCAAAGCTCC-1	6.16911045345176	4.21035608618149	Multiome unsorted	9	CD14+ monocyte
AGCGGACCAATAACGA-1	8.42635170253624	3.00812825529465	Multiome unsorted	2	CD14+ monocyte
AGCGGACCAGCTAACC-1	8.5993177059542	3.45958504049667	Multiome unsorted	2	CD14+ monocyte
AGCGGACCAGGACCAA-1	-5.27373536792885	-3.68940964372269	Multiome unsorted	5	Memory T cell
AGCGGACCAGGTTCAC-1	9.51639572414268	2.56688842146286	Multiome unsorted	2	CD14+ monocyte
AGCGGACCATGTCGCG-1	-7.23892816272866	1.03843548862823	Multiome unsorted	6	CD4+ T cell
AGCGGACCATTCCTGT-1	8.58099190029014	3.44928583471664	Multiome unsorted	2	CD14+ monocyte
AGCGGATAGCTCCTTA-1	7.08106151851524	1.81346604196914	Multiome unsorted	1	CD14+ monocyte
AGCGGATAGGCTGTGC-1	11.0838624599825	1.13135942785629	Multiome unsorted	10	CD16+ monocyte
AGCGGATAGGTGCTGC-1	-7.80501683918129	0.26748067109474	Multiome unsorted	6	CD4+ T cell
AGCGGATAGTTAACCA-1	7.00543133052696	5.16489252416977	Multiome unsorted	9	CD14+ monocyte
AGCGGATAGTTTGGGT-1	7.70111337932457	5.28352341024765	Multiome unsorted	9	CD14+ monocyte
AGCGGATAGTTTGGTA-1	5.42014042171348	-3.22748222978226	Multiome unsorted	8	Doublet
AGCGTGCTCAATGAGG-1	2.03978911670555	-13.0441819730531	Multiome unsorted	7	B cell
AGCGTGCTCCATCAGG-1	6.00855366023887	3.26154026358017	Multiome unsorted	1	CD14+ monocyte
AGCGTGCTCCCTGACT-1	-6.8393801089872	-1.5893403592836	Multiome unsorted	4	CD4+ T cell
AGCGTGCTCCGTTAAA-1	10.7858230236422	1.24043533174881	Multiome unsorted	10	CD16+ monocyte
AGCGTGCTCCTGAATA-1	-3.45030173030983	-3.27536240251175	Multiome unsorted	14	Memory T cell
AGCGTGCTCGACAAAG-1	7.1591607693087	3.82694229452499	Multiome unsorted	1	CD14+ monocyte
AGCGTGCTCGGTTTGG-1	1.86397019657005	-13.1097423139345	Multiome unsorted	7	B cell
AGCGTGCTCGTTTCTG-1	2.68595186504234	-11.9266759458315	Multiome unsorted	7	B cell
AGCGTGCTCTTAATGG-1	-4.16859182087075	-3.38511696488968	Multiome unsorted	5	Memory T cell
AGCTAAACAATCGCAC-1	11.3350507381808	0.980067163394774	Multiome unsorted	10	CD16+ monocyte
AGCTAAACAGCACGTT-1	7.31932703288902	5.34070667593368	Multiome unsorted	9	CD14+ monocyte
AGCTAAACAGTATGTT-1	-6.53244098392617	-0.253478110147631	Multiome unsorted	6	CD4+ T cell
AGCTAACTCAGGCTAT-1	6.19939628871788	4.09747657148727	Multiome unsorted	9	CD14+ monocyte
AGCTAACTCATGTTTC-1	11.3374768856417	1.24597915975937	Multiome unsorted	10	CD16+ monocyte
AGCTAACTCGGTTTGG-1	7.64215723308433	5.1394833025206	Multiome unsorted	9	CD14+ monocyte
AGCTAACTCTATGACA-1	6.8055845859896	3.14466938345321	Multiome unsorted	1	CD14+ monocyte
AGCTAACTCTCACACC-1	2.68478456767906	-12.5021220746767	Multiome unsorted	7	B cell
AGCTAACTCTCACTCA-1	-7.00285752979409	1.70749363272079	Multiome unsorted	6	CD4+ T cell
AGCTAACTCTTAGCGG-1	-4.90949281421791	5.1202920374144	Multiome unsorted	3	Cytotoxic CD8+ T cell
AGCTACGTCACAGACT-1	-6.63896735874306	-0.174530148817217	Multiome unsorted	6	CD4+ T cell
AGCTACGTCACTAAGC-1	6.93781725200523	3.2053144869078	Multiome unsorted	1	CD14+ monocyte
AGCTACGTCACTCAAA-1	11.4334222439181	1.48788246481308	Multiome unsorted	10	CD16+ monocyte
AGCTACGTCCCGAACA-1	-5.33512672153603	5.77580293981918	Multiome unsorted	3	Cytotoxic CD8+ T cell
AGCTACGTCGGTTTCC-1	5.61190429958213	-3.60552468927017	Multiome unsorted	8	Doublet
AGCTACGTCGTTTCTG-1	-4.74136718479287	5.56210836737045	Multiome unsorted	3	Cytotoxic CD8+ T cell
AGCTACGTCTATGACA-1	-4.93121036258828	5.47359260885605	Multiome unsorted	3	Cytotoxic CD8+ T cell
AGCTACGTCTGGCAAT-1	-4.37967141834389	5.6950515207518	Multiome unsorted	3	Cytotoxic CD8+ T cell
AGCTACTAGCCTGAGC-1	-4.52112468448769	1.22130295603164	Multiome unsorted	16	Low quality
AGCTACTAGGCCAATT-1	8.65553108486045	3.62120279638656	Multiome unsorted	2	CD14+ monocyte
AGCTACTAGGCTTAGT-1	6.41854444774498	-8.41876235635391	Multiome unsorted	20	Plasmacytoid dendritic cell
AGCTACTAGTCATGCG-1	2.70039335521568	-12.0487186017763	Multiome unsorted	7	B cell
AGCTAGTTCCCGTTAC-1	7.64600673946251	3.37398514120468	Multiome unsorted	1	CD14+ monocyte
AGCTAGTTCTCACATT-1	7.44745126994957	4.97532781927475	Multiome unsorted	9	CD14+ monocyte
AGCTATATCAAACCGT-1	-7.80788882938515	0.519904941009367	Multiome unsorted	6	CD4+ T cell
AGCTATATCAATGAGG-1	-7.47495254245888	-2.69324460656754	Multiome unsorted	4	CD4+ T cell
AGCTATATCACTTTAC-1	-6.20488675800454	4.45173677770981	Multiome unsorted	0	CD4+ T cell
AGCTATATCCCGTTAC-1	7.08506218227256	3.91528043119797	Multiome unsorted	9	CD14+ monocyte
AGCTATATCTCAATGA-1	6.54457870754112	2.90356454222091	Multiome unsorted	1	CD14+ monocyte
AGCTATATCTCACTCA-1	2.97875753673423	-12.0252906385194	Multiome unsorted	7	B cell
AGCTATATCTCCATAT-1	8.42909160884727	2.71021017401108	Multiome unsorted	2	CD14+ monocyte
AGCTATATCTTGCAAA-1	1.71302977832664	-13.4031650129091	Multiome unsorted	7	B cell
AGCTCATAGCTGTAAC-1	9.35111824306358	2.15422090856918	Multiome unsorted	2	CD14+ monocyte
AGCTCATAGGAAGCAC-1	-7.20181783405434	1.53927573530563	Multiome unsorted	6	CD4+ T cell
AGCTCATAGGTCCACA-1	-6.44383319584023	4.3014067110289	Multiome unsorted	0	CD4+ T cell
AGCTCATAGGTGCTGC-1	7.10171428951133	3.47983059255966	Multiome unsorted	1	CD14+ monocyte
AGCTCATAGTTTCCGC-1	5.07981315883506	-3.43468728692642	Multiome unsorted	8	Doublet
AGCTGCTCAGCAAATA-1	-1.79865320888649	-4.61759200723282	Multiome unsorted	11	Natural killer cell
AGCTGCTCAGCCAGTT-1	6.42557731899131	2.2528375086058	Multiome unsorted	1	CD14+ monocyte
AGCTGCTCAGGTATTT-1	10.4791814449679	1.99065610735306	Multiome unsorted	10	CD16+ monocyte
AGCTGCTCAGTAATAG-1	1.9266270759951	-12.3881150785219	Multiome unsorted	7	B cell
AGCTGCTCAGTTTCTC-1	8.04992977413047	2.6415003236998	Multiome unsorted	2	CD14+ monocyte
AGCTGCTCATCCTAGA-1	6.5368463161837	4.41010794012436	Multiome unsorted	9	CD14+ monocyte
AGCTGCTCATCGCTCC-1	1.58249381812919	-13.3813506665956	Multiome unsorted	7	B cell
AGCTGCTCATGAATAG-1	-2.12444003788124	-4.65234199197403	Multiome unsorted	11	Natural killer cell
AGCTGCTCATTAGGCC-1	-8.08330043522011	3.42097577421554	Multiome unsorted	0	CD4+ T cell
AGCTTAATCAATGTCA-1	7.57146469386924	5.15064033834823	Multiome unsorted	9	CD14+ monocyte
AGCTTAATCCATAATG-1	9.05262771877159	1.66760525076278	Multiome unsorted	2	CD14+ monocyte
AGCTTAATCCGCAAAT-1	-5.20291980472695	-2.25464764268509	Multiome unsorted	5	Memory T cell
AGCTTAATCCTGGTCT-1	-7.69615491596352	-0.223326474739229	Multiome unsorted	6	CD4+ T cell
AGCTTAATCGCACAAT-1	-4.1909163829435	5.7244647440184	Multiome unsorted	3	Cytotoxic CD8+ T cell
AGCTTAATCGCAGGCT-1	-5.84041246143471	5.23434576361069	Multiome unsorted	3	Cytotoxic CD8+ T cell
AGCTTAATCGTTTCGC-1	6.86978784831871	3.08413657514938	Multiome unsorted	1	CD14+ monocyte
AGCTTAATCTTGACCC-1	6.70139566692222	4.09148082106003	Multiome unsorted	9	CD14+ monocyte
AGCTTCCTCCAACTGG-1	6.69359890254844	1.50826534597763	Multiome unsorted	8	Doublet
AGCTTCCTCCCAGTAG-1	7.36913982662071	5.32338699667343	Multiome unsorted	9	CD14+ monocyte
AGCTTCCTCCTTCAAT-1	-6.75944741932045	-2.59070387513748	Multiome unsorted	4	CD4+ T cell
AGCTTCCTCGCTATAA-1	6.69076029094566	4.71697840063461	Multiome unsorted	9	CD14+ monocyte
AGCTTGGTCAGCACGC-1	-4.66523250309121	-3.37810483605973	Multiome unsorted	5	Memory T cell
AGCTTGGTCCAGGTCA-1	2.47794286044944	-10.6278821531068	Multiome unsorted	17	B cell
AGCTTGGTCCCGCCTA-1	-6.58127053943764	0.0350035574901943	Multiome unsorted	6	CD4+ T cell
AGCTTGGTCCTACCTA-1	6.90657964977134	4.42002424566635	Multiome unsorted	9	CD14+ monocyte
AGCTTGGTCGCTAGAT-1	-7.17286285129677	-0.899934083534395	Multiome unsorted	4	CD4+ T cell
AGCTTGGTCTGCAAGT-1	-5.3738735553373	4.56685766546615	Multiome unsorted	3	Cytotoxic CD8+ T cell
AGCTTGGTCTTACTCG-1	-4.92261680332314	-4.63091769845597	Multiome unsorted	5	Memory T cell
AGCTTGGTCTTGTCTG-1	-4.41096051899086	-4.81913867623917	Multiome unsorted	5	Memory T cell
AGCTTTAAGACAAAGT-1	2.60727468761314	-12.255522877289	Multiome unsorted	7	B cell
AGCTTTAAGATAAAGC-1	-5.5851772662748	4.21596369116195	Multiome unsorted	3	Cytotoxic CD8+ T cell
AGCTTTAAGCTTATGA-1	-4.36106475559365	-4.84300294549576	Multiome unsorted	5	Memory T cell
AGCTTTAAGGCATTGT-1	-5.51461681095253	4.96541342108139	Multiome unsorted	3	Cytotoxic CD8+ T cell
AGCTTTAAGGCTAGAA-1	-1.72361549106728	-4.49634948403946	Multiome unsorted	11	Natural killer cell
AGCTTTAAGGGTTATC-1	9.72422615321983	3.19249924986252	Multiome unsorted	2	CD14+ monocyte
AGCTTTAAGTAAAGGT-1	-4.24782403675209	5.91419729559311	Multiome unsorted	3	Cytotoxic CD8+ T cell
AGCTTTAAGTATTGGC-1	7.00071255000938	-8.79014411599747	Multiome unsorted	20	Plasmacytoid dendritic cell
AGGAAACGTAATAACC-1	1.83607391151298	-12.4539739194643	Multiome unsorted	7	B cell
AGGAAACGTCATTAGG-1	-7.41585906711708	-1.42986467511765	Multiome unsorted	4	CD4+ T cell
AGGAAACGTCGTTACT-1	9.79614177974571	2.49729093878158	Multiome unsorted	2	CD14+ monocyte
AGGAAACGTGACATGC-1	6.86614528926719	5.00370058386215	Multiome unsorted	9	CD14+ monocyte
AGGAAACGTGCTAGCG-1	-7.16757329670082	4.57353576986679	Multiome unsorted	0	CD4+ T cell
AGGAAACGTGGACATC-1	6.91568199428428	4.89944538442978	Multiome unsorted	9	CD14+ monocyte
AGGAAACGTTAGGATT-1	11.3279401424776	0.917197495387877	Multiome unsorted	10	CD16+ monocyte
AGGAAACGTTTGACCT-1	8.87685505184043	3.35760340063461	Multiome unsorted	2	CD14+ monocyte
AGGAAACGTTTGGTTC-1	11.1864711407076	1.07848694889435	Multiome unsorted	10	CD16+ monocyte
AGGAACCAGAATGACG-1	-7.50844415393959	3.76885017721542	Multiome unsorted	0	CD4+ T cell
AGGAACCAGACAAACG-1	2.44523659976829	-10.5941316190492	Multiome unsorted	17	B cell
AGGAACCAGCTGTCAG-1	-4.31844409671914	5.38456138937362	Multiome unsorted	14	Memory T cell
AGGAACCAGGACCAGG-1	-5.00508531299721	4.94100221960434	Multiome unsorted	3	Cytotoxic CD8+ T cell
AGGAACCAGTAAGTCC-1	-7.61030753818642	2.4977105554808	Multiome unsorted	6	CD4+ T cell
AGGAACGGTAACCAGC-1	-7.89936860767495	-1.02332606942764	Multiome unsorted	4	CD4+ T cell
AGGAACGGTAATGGCC-1	7.17727676662315	5.01478895513901	Multiome unsorted	9	CD14+ monocyte
AGGAACGGTCAATAGT-1	1.75408962997306	-13.0542623105775	Multiome unsorted	7	B cell
AGGAACGGTCACACCC-1	2.59016720088829	-12.168587833954	Multiome unsorted	7	B cell
AGGAACGGTCATTAGG-1	7.29318109783043	4.69750151007065	Multiome unsorted	9	CD14+ monocyte
AGGAACGGTGCACGCA-1	-6.182333790933	-3.05909386308304	Multiome unsorted	5	Memory T cell
AGGAACGGTTAATGAC-1	9.68344990047325	2.62974533407577	Multiome unsorted	2	CD14+ monocyte
AGGACGTAGCAGCTAT-1	-4.51284583774697	5.68546757070907	Multiome unsorted	3	Cytotoxic CD8+ T cell
AGGACGTAGCTACTGG-1	8.22418514522422	2.67497286169418	Multiome unsorted	2	CD14+ monocyte
AGGACGTAGGATCACT-1	-4.74596770969521	5.39018663732895	Multiome unsorted	3	Cytotoxic CD8+ T cell
AGGACGTAGGATCCGC-1	7.58718839916099	5.22969374029526	Multiome unsorted	9	CD14+ monocyte
AGGACGTAGGCTTAGT-1	6.31825653346885	3.61594042150863	Multiome unsorted	1	CD14+ monocyte
AGGACGTAGGTTTGCG-1	-5.57093223301064	4.09966430036911	Multiome unsorted	3	Cytotoxic CD8+ T cell
AGGACGTAGTCCTGAG-1	-7.67418798175942	-1.73641243608109	Multiome unsorted	4	CD4+ T cell
AGGACGTAGTTATCTC-1	-4.68201144901406	5.59500011770614	Multiome unsorted	3	Cytotoxic CD8+ T cell
AGGACTAAGACACTTA-1	8.91908279689659	3.83147034017929	Multiome unsorted	2	CD14+ monocyte
AGGACTAAGATAGACG-1	11.1145278576266	1.42184135286697	Multiome unsorted	10	CD16+ monocyte
AGGACTAAGCAAGGAC-1	10.7587844494234	2.02815028993973	Multiome unsorted	10	CD16+ monocyte
AGGACTAAGCATGGTT-1	11.1497651699435	0.986796050952757	Multiome unsorted	10	CD16+ monocyte
AGGACTAAGCTATTAG-1	9.67492882045616	2.07599768011459	Multiome unsorted	2	CD14+ monocyte
AGGACTAAGGCTTAGT-1	5.54595533641685	-3.97243371636978	Multiome unsorted	8	Doublet
AGGACTAAGTTACTTC-1	-7.23185189930092	-0.977490932060396	Multiome unsorted	4	CD4+ T cell
AGGACTAAGTTAGGCT-1	5.97329727443565	-3.22417846353165	Multiome unsorted	8	Doublet
AGGAGCTAGCGAGGTG-1	-7.4427064296354	3.61183318464645	Multiome unsorted	0	CD4+ T cell
AGGAGCTAGCGCAATT-1	5.21423593791832	-3.00143638284317	Multiome unsorted	8	Doublet
AGGAGCTAGGAGGGTT-1	2.27896801265587	-12.3664609494936	Multiome unsorted	7	B cell
AGGAGCTAGGATCACT-1	-4.52030309406411	-4.91955295236222	Multiome unsorted	5	Memory T cell
AGGAGCTAGTGAGCAA-1	7.05488458904136	4.54018053381332	Multiome unsorted	9	CD14+ monocyte
AGGAGCTAGTGATTCA-1	7.00412718089927	5.612755626129	Multiome unsorted	9	CD14+ monocyte
AGGAGCTAGTTGTCTT-1	-6.12381776538979	5.06981453268417	Multiome unsorted	3	Cytotoxic CD8+ T cell
AGGATATAGCACTAGT-1	6.61326662334312	-4.65061107308975	Multiome unsorted	18	Doublet
AGGATATAGCCAGTAT-1	6.10669628414024	-4.28801694543473	Multiome unsorted	18	Doublet
AGGATATAGCTATGAC-1	6.44937483104576	4.28332552282699	Multiome unsorted	1	CD14+ monocyte
AGGATATAGGTATTGC-1	-7.1075218555082	-0.45381233127228	Multiome unsorted	4	CD4+ T cell
AGGATATAGTTCCTGC-1	7.22132841380943	3.29911431639084	Multiome unsorted	1	CD14+ monocyte
AGGATCCGTACTTAGG-1	-6.33798202243935	-0.256580889536058	Multiome unsorted	6	CD4+ T cell
AGGATCCGTCACCAAA-1	-4.45607074466835	5.87100014059433	Multiome unsorted	3	Cytotoxic CD8+ T cell
AGGATCCGTCTTTATG-1	6.50606933864463	4.19443258612045	Multiome unsorted	1	CD14+ monocyte
AGGATCCGTGCAACTA-1	-4.80281766620766	-4.41979423196427	Multiome unsorted	5	Memory T cell
AGGATCCGTGGAGCAA-1	2.53602114948143	-11.1708089414369	Multiome unsorted	17	B cell
AGGATCCGTTACTTGC-1	5.96615473064293	-3.28661933572403	Multiome unsorted	8	Doublet
AGGATCCGTTTGACCT-1	-6.43098386493813	-3.65725675256363	Multiome unsorted	5	Memory T cell
AGGATGCAGATAACCC-1	-5.75874360767495	-2.82157531411759	Multiome unsorted	5	Memory T cell
AGGATGCAGGATAAAC-1	10.4603969219576	1.153620570587	Multiome unsorted	10	CD16+ monocyte
AGGATGCAGGCATTAC-1	6.26161781581749	-4.37223735482804	Multiome unsorted	18	Doublet
AGGATGCAGTTATCTC-1	-7.08380635944497	3.36229309408554	Multiome unsorted	0	CD4+ T cell
AGGATGTCAATCCTAG-1	-7.46047672001015	-2.08560481698624	Multiome unsorted	4	CD4+ T cell
AGGATGTCACTAAATC-1	-7.34329112735878	0.600854158090437	Multiome unsorted	6	CD4+ T cell
AGGATGTCAGATTCAT-1	2.81541219982017	-11.2160941663515	Multiome unsorted	17	B cell
AGGATGTCAGGATAAC-1	9.12046734126915	2.66291627256759	Multiome unsorted	2	CD14+ monocyte
AGGATGTCATAATGAG-1	7.49593797954429	3.34753951399215	Multiome unsorted	1	CD14+ monocyte
AGGATGTCATTGCGAC-1	-5.22634013858925	-4.67822995813004	Multiome unsorted	5	Memory T cell
AGGATTGAGCAGCTCA-1	7.70547548564781	0.288587003635252	Multiome unsorted	15	Dendritic cell
AGGATTGAGGCTTAGT-1	-7.83617051807534	3.51054176657089	Multiome unsorted	0	CD4+ T cell
AGGATTGAGGTGAAAT-1	-4.69541677204262	5.13303932516464	Multiome unsorted	3	Cytotoxic CD8+ T cell
AGGATTGAGTACCGCA-1	8.40996090206016	3.3109601434935	Multiome unsorted	2	CD14+ monocyte
AGGATTGAGTCAGGCC-1	2.51381078990806	-12.6673814359438	Multiome unsorted	7	B cell
AGGATTGAGTTAACCA-1	9.12559047969688	3.72446879713424	Multiome unsorted	2	CD14+ monocyte
AGGATTGAGTTTCCTG-1	7.17783418926109	5.20500358908066	Multiome unsorted	9	CD14+ monocyte
AGGCAATCAACTAGCC-1	5.84191814693321	2.52873071997055	Multiome unsorted	1	CD14+ monocyte
AGGCAATCAAGATTCT-1	7.46306291850914	0.942838757919157	Multiome unsorted	15	Dendritic cell
AGGCAATCACTTAGGC-1	-4.74233134952675	5.44198164312729	Multiome unsorted	3	Cytotoxic CD8+ T cell
AGGCAATCACTTCACT-1	-5.21922620502602	4.97313961355575	Multiome unsorted	3	Cytotoxic CD8+ T cell
AGGCAATCAGCAGGTA-1	-3.6645389434446	-2.47351375253311	Multiome unsorted	13	Low quality
AGGCAATCATATAACC-1	6.17599979671348	3.89141115515121	Multiome unsorted	1	CD14+ monocyte
AGGCAATCATCACAGC-1	-6.54663833347451	0.0417166796196347	Multiome unsorted	6	CD4+ T cell
AGGCAATCATGAGTTT-1	-4.38112958637368	6.20676216452011	Multiome unsorted	3	Cytotoxic CD8+ T cell
AGGCAATCATTAGCGC-1	-7.54069980350624	4.35621008245834	Multiome unsorted	0	CD4+ T cell
AGGCAGGTCACAGGAA-1	2.53690997394432	-12.4457332196962	Multiome unsorted	7	B cell
AGGCAGGTCACGAATC-1	-4.43997415271889	5.40570434896835	Multiome unsorted	3	Cytotoxic CD8+ T cell
AGGCAGGTCACTTTAC-1	7.67114225658287	0.505654483722532	Multiome unsorted	15	Dendritic cell
AGGCAGGTCAGCCAAT-1	-1.88656827179085	-4.25028672845474	Multiome unsorted	11	Natural killer cell
AGGCAGGTCATGGCTG-1	-8.35239585605751	3.9917303022612	Multiome unsorted	0	CD4+ T cell
AGGCAGGTCATTAGTG-1	-7.02871926990639	3.48788937895187	Multiome unsorted	0	CD4+ T cell
AGGCAGGTCCCGAAGC-1	5.18715063365806	-3.44776216180435	Multiome unsorted	8	Doublet
AGGCAGGTCGTTTCGC-1	8.2298394802462	3.28253206579574	Multiome unsorted	2	CD14+ monocyte
AGGCCCAGTACCGTTT-1	-5.55484136310707	4.8443845209349	Multiome unsorted	3	Cytotoxic CD8+ T cell
AGGCCCAGTACTTAGG-1	5.87456814082969	2.98901542990097	Multiome unsorted	1	CD14+ monocyte
AGGCCCAGTAGTTACG-1	7.52904430660118	5.26684173910507	Multiome unsorted	9	CD14+ monocyte
AGGCCCAGTCCTAATC-1	6.58811489375938	2.21571239797958	Multiome unsorted	1	CD14+ monocyte
AGGCCCAGTGTTAAAC-1	7.90270916255821	3.90794190733322	Multiome unsorted	1	CD14+ monocyte
AGGCCCAGTTACTTCA-1	6.09218422206749	-4.11329332025162	Multiome unsorted	18	Doublet
AGGCCCAGTTGGATCA-1	-7.53930362430703	4.29843458502182	Multiome unsorted	0	CD4+ T cell
AGGCGGATCGGGATTT-1	-7.78665193287026	3.97435173361191	Multiome unsorted	0	CD4+ T cell
AGGCGGATCGTTTCCA-1	6.09426704677452	2.33043512670883	Multiome unsorted	1	CD14+ monocyte
AGGCGGATCTAAGTGC-1	6.21935812267173	3.55908212034591	Multiome unsorted	1	CD14+ monocyte
AGGCGGATCTCACATT-1	5.56848255428184	-2.32556524903885	Multiome unsorted	8	Doublet
AGGCTAAAGATGCCTG-1	-6.998007619058	3.28512248365768	Multiome unsorted	0	CD4+ T cell
AGGCTAAAGCTATGAC-1	1.75951651367057	-13.3504678312074	Multiome unsorted	7	B cell
AGGCTAAAGCTCAAAC-1	7.7396575573336	3.89094957678207	Multiome unsorted	9	CD14+ monocyte
AGGCTAAAGGATCACT-1	-7.17364915577065	-2.226431042267	Multiome unsorted	4	CD4+ T cell
AGGCTAAAGGTAGCTT-1	-8.05307658878457	-1.21960607202164	Multiome unsorted	4	CD4+ T cell
AGGCTAAAGTGAGGGT-1	5.43511310848106	-2.70259252221695	Multiome unsorted	8	Doublet
AGGCTAGCAATAGTCT-1	6.54688707622398	-4.5783654752504	Multiome unsorted	18	Doublet
AGGCTAGCAATGCCTA-1	7.69870725902427	3.37658724157699	Multiome unsorted	1	CD14+ monocyte
AGGCTAGCACAACAAA-1	4.80807129176963	-3.45938125283829	Multiome unsorted	8	Doublet
AGGCTAGCACTGGCCA-1	-7.0602224704374	-0.777945190979158	Multiome unsorted	4	CD4+ T cell
AGGCTAGCAGGAACAT-1	-6.63026317325722	-0.1384203437101	Multiome unsorted	6	CD4+ T cell
AGGCTAGCAGTCTAGC-1	7.14235464366783	5.46296820013412	Multiome unsorted	9	CD14+ monocyte
AGGGCCTTCAATCATG-1	7.14308229717125	5.17638716070541	Multiome unsorted	9	CD14+ monocyte
AGGGCCTTCACTCGCT-1	6.48218456539024	-4.40079751641861	Multiome unsorted	18	Doublet
AGGGCCTTCCCGTTTA-1	-1.68317147461068	-4.49564710290543	Multiome unsorted	11	Natural killer cell
AGGGCCTTCCTAACGG-1	-6.72436412540566	-0.576625258041536	Multiome unsorted	6	CD4+ T cell
AGGGCCTTCTAAGGAG-1	10.0899345043551	1.99102458326706	Multiome unsorted	2	CD14+ monocyte
AGGGCCTTCTTGCATT-1	9.47609154018272	1.32570347158798	Multiome unsorted	2	CD14+ monocyte
AGGGCTACAGCAACCT-1	-5.00886806217324	-2.80266347558609	Multiome unsorted	5	Memory T cell
AGGGCTACATTATGAC-1	-7.02981408802163	3.8409460481871	Multiome unsorted	0	CD4+ T cell
AGGGTTGCAACTAGGG-1	-7.2227128383268	-2.40562358529679	Multiome unsorted	4	CD4+ T cell
AGGGTTGCAAGGTCGA-1	-6.79331477848183	3.36048731176742	Multiome unsorted	0	CD4+ T cell
AGGGTTGCACAAAGGT-1	2.48934356006492	-10.7082044187318	Multiome unsorted	17	B cell
AGGGTTGCACAGAACG-1	1.74569443496574	-13.2547208371889	Multiome unsorted	7	B cell
AGGGTTGCACCTCACC-1	2.83597580226768	-11.3839637342226	Multiome unsorted	17	B cell
AGGGTTGCACGGTTTA-1	6.62948957713951	2.27259311048874	Multiome unsorted	1	CD14+ monocyte
AGGGTTGCAGTAGCCT-1	-6.04820045200478	5.19374737112411	Multiome unsorted	3	Cytotoxic CD8+ T cell
AGGGTTGCATAGCGAG-1	-7.43843921390664	1.76320764391311	Multiome unsorted	6	CD4+ T cell
AGGTAACCAAACCCTA-1	-4.87065156665932	4.83966574041733	Multiome unsorted	3	Cytotoxic CD8+ T cell
AGGTAACCAATTGCGC-1	5.16919533046592	-2.57252851159683	Multiome unsorted	8	Doublet
AGGTAACCACCTCACC-1	5.61803070339073	-3.32760325105301	Multiome unsorted	8	Doublet
AGGTAACCAGCGCTTG-1	4.95237795146812	-2.89531913430802	Multiome unsorted	8	Doublet
AGGTAACCATAGACCC-1	-7.94521030155312	3.51504406301864	Multiome unsorted	0	CD4+ T cell
AGGTACGCAAGTGAAC-1	6.93634573253502	-8.73297134072891	Multiome unsorted	20	Plasmacytoid dendritic cell
AGGTACGCAATAACCT-1	-6.9672892924894	3.56531414358505	Multiome unsorted	0	CD4+ T cell
AGGTACGCAGACAAAC-1	7.73603788646568	4.43834242193588	Multiome unsorted	9	CD14+ monocyte
AGGTACGCAGGAACCA-1	-7.34815200534951	0.822002440379942	Multiome unsorted	6	CD4+ T cell
AGGTACGCAGGATGGC-1	4.89002910884727	-3.73947802217118	Multiome unsorted	8	Doublet
AGGTACGCATAATCCG-1	9.87120739253868	2.50633463232406	Multiome unsorted	2	CD14+ monocyte
AGGTACGCATTGCAGC-1	10.6009208324801	2.09642633764633	Multiome unsorted	10	CD16+ monocyte
AGGTATTGTAGCTAGC-1	4.95392767223228	-2.91381612451187	Multiome unsorted	8	Doublet
AGGTATTGTCAGGCAT-1	6.98880211147178	3.22205671636947	Multiome unsorted	1	CD14+ monocyte
AGGTATTGTCATCAAG-1	-5.44550403324257	5.07604870169052	Multiome unsorted	3	Cytotoxic CD8+ T cell
AGGTATTGTCATTGTC-1	8.06716553005088	3.02411350576767	Multiome unsorted	2	CD14+ monocyte
AGGTATTGTCCCGAAG-1	6.43672434123863	-4.6264292302858	Multiome unsorted	18	Doublet
AGGTATTGTGAATCGC-1	2.4607576492678	-10.6707021299135	Multiome unsorted	17	B cell
AGGTATTGTGGGTACT-1	7.65955129894127	2.93393263189682	Multiome unsorted	1	CD14+ monocyte
AGGTATTGTTGTAAAC-1	5.20901647838462	-2.91207209260575	Multiome unsorted	8	Doublet
AGGTCAAAGGAGCAAC-1	8.02576462062706	5.06337341635116	Multiome unsorted	9	CD14+ monocyte
AGGTCAAAGGCAAGTA-1	6.9999319675814	3.44044622747787	Multiome unsorted	1	CD14+ monocyte
AGGTCAAAGGGTTAGA-1	7.01617256435264	5.57557520239242	Multiome unsorted	9	CD14+ monocyte
AGGTCAAAGTACTGGT-1	5.33681694301475	-3.27528062493912	Multiome unsorted	8	Doublet
AGGTCAAAGTTACCGG-1	9.71596256526817	3.20255002348312	Multiome unsorted	2	CD14+ monocyte
AGGTCAAAGTTTGCGG-1	-6.32228931156289	-0.0492199215423221	Multiome unsorted	6	CD4+ T cell
AGGTCATTCAATTACG-1	8.77333084377159	4.15125641195663	Multiome unsorted	2	CD14+ monocyte
AGGTCATTCATAAGCC-1	1.81704715522636	-13.2456313672792	Multiome unsorted	7	B cell
AGGTCATTCCTAAGGT-1	-5.00778135028969	5.95975050299057	Multiome unsorted	3	Cytotoxic CD8+ T cell
AGGTCATTCCTCATCA-1	7.34294143947471	5.6272328790892	Multiome unsorted	9	CD14+ monocyte
AGGTCATTCGCAATCG-1	7.41557184490074	2.64514908163437	Multiome unsorted	2	CD14+ monocyte
AGGTCATTCGTCAAGT-1	-5.41308244434487	5.58787664739975	Multiome unsorted	3	Cytotoxic CD8+ T cell
AGGTCATTCTCACTAT-1	-4.76265653339516	5.91136679022201	Multiome unsorted	3	Cytotoxic CD8+ T cell
AGGTCATTCTTAAGTG-1	-8.13832648960244	2.12762793867477	Multiome unsorted	6	CD4+ T cell
AGGTCCGGTACCCACC-1	-2.18286856380593	-4.19982495935074	Multiome unsorted	11	Natural killer cell
AGGTCCGGTATTTGCC-1	10.3469096783053	1.25499674646744	Multiome unsorted	10	CD16+ monocyte
AGGTCCGGTTTCCTCC-1	1.69762150081504	-13.419284016205	Multiome unsorted	7	B cell
AGGTCCGGTTTGGCGG-1	-7.20166715351235	-1.33343067796341	Multiome unsorted	4	CD4+ T cell
AGGTCTTAGAGAGCCG-1	-4.40504773822915	5.49283489553818	Multiome unsorted	3	Cytotoxic CD8+ T cell
AGGTCTTAGGCATTAC-1	8.04570595058311	4.38346561758407	Multiome unsorted	9	CD14+ monocyte
AGGTGAATCAAACACC-1	1.59848145278801	-13.3270331922304	Multiome unsorted	7	B cell
AGGTGAATCATAACGC-1	8.65991703304161	3.26194819776901	Multiome unsorted	2	CD14+ monocyte
AGGTGAATCATGCTTT-1	6.45343557628502	-4.56872859628311	Multiome unsorted	18	Doublet
AGGTGAATCGCTCCAT-1	7.06032005580772	5.47067722647079	Multiome unsorted	9	CD14+ monocyte
AGGTGAGGTAACGTGC-1	6.86706415447105	4.77196678488144	Multiome unsorted	9	CD14+ monocyte
AGGTGAGGTACGTTTC-1	7.07251850398887	5.47241482107528	Multiome unsorted	9	CD14+ monocyte
AGGTGAGGTCATCATC-1	6.82390562328209	4.07226666777023	Multiome unsorted	9	CD14+ monocyte
AGGTGAGGTGCAATGC-1	7.13470474513877	3.12468227712997	Multiome unsorted	1	CD14+ monocyte
AGGTGAGGTGCTAGCG-1	-1.85916217533242	-3.14580169351212	Multiome unsorted	13	Low quality
AGGTGAGGTGGATTAT-1	-7.17615445819985	-2.4465180936586	Multiome unsorted	4	CD4+ T cell
AGGTGAGGTGTGCAAC-1	-7.43275054660927	-1.20483639867417	Multiome unsorted	4	CD4+ T cell
AGGTGAGGTTAAGTGT-1	1.84147087367881	-13.2119485440981	Multiome unsorted	7	B cell
AGGTGAGGTTACTAGG-1	8.35007206233848	3.07623252241501	Multiome unsorted	2	CD14+ monocyte
AGGTGAGGTTGTAACG-1	-7.29384645191323	-2.36068621308914	Multiome unsorted	4	CD4+ T cell
AGGTTAACAAGCTTTG-1	-4.4489205714811	6.03248247473129	Multiome unsorted	3	Cytotoxic CD8+ T cell
AGGTTAACACGAACAG-1	-5.39217885700356	-1.94875279100052	Multiome unsorted	14	Memory T cell
AGGTTAACACTAAGTT-1	6.58754030498375	-4.68041673333756	Multiome unsorted	18	Doublet
AGGTTAACAGTTTGTG-1	7.99349132808555	2.87398466436752	Multiome unsorted	2	CD14+ monocyte
AGGTTAACATAAGTTC-1	2.74357548984398	-12.6009589734804	Multiome unsorted	7	B cell
AGGTTACTCATTATGG-1	6.37145963939537	2.97296628324875	Multiome unsorted	1	CD14+ monocyte
AGGTTACTCCTGGTCT-1	-7.49371799198281	-2.05021420152298	Multiome unsorted	4	CD4+ T cell
AGGTTACTCCTTAGGG-1	-4.71737178531777	5.50528988211044	Multiome unsorted	3	Cytotoxic CD8+ T cell
AGGTTACTCTGTTCAT-1	2.79832807811607	-12.6683370176088	Multiome unsorted	7	B cell
AGGTTAGAGATAAAGC-1	9.58174434932579	2.22738131849655	Multiome unsorted	2	CD14+ monocyte
AGGTTAGAGCATGAAG-1	-6.29003270832192	-3.93675532968155	Multiome unsorted	5	Memory T cell
AGGTTAGAGGACCTCA-1	6.13924471172203	2.76217088072189	Multiome unsorted	1	CD14+ monocyte
AGGTTAGAGGCTACAT-1	7.56107965740074	1.40699347822555	Multiome unsorted	15	Dendritic cell
AGGTTAGAGGTCCGTA-1	-6.44809421268593	-0.045224413586771	Multiome unsorted	6	CD4+ T cell
AGGTTAGAGGTGTTAC-1	7.03419843944419	2.39486083357223	Multiome unsorted	2	CD14+ monocyte
AGGTTAGAGGTTAGAG-1	7.18088880809654	2.72134551374801	Multiome unsorted	1	CD14+ monocyte
AGGTTAGAGTTATGTG-1	2.95418802532066	-12.1497422757875	Multiome unsorted	7	B cell
AGGTTGCGTATTGAGT-1	-4.55545552936684	1.21263620226272	Multiome unsorted	8	Doublet
AGGTTGCGTCAATGTG-1	9.0371429088961	2.6462016996611	Multiome unsorted	2	CD14+ monocyte
AGGTTGCGTGAGCAAG-1	-8.07615836826455	1.96801754801163	Multiome unsorted	0	CD4+ T cell
AGGTTGCGTGCAACTA-1	-8.44755252567421	0.986157983230436	Multiome unsorted	6	CD4+ T cell
AGGTTGCGTGGATTCA-1	8.77551380428184	3.84776195852646	Multiome unsorted	2	CD14+ monocyte
AGGTTGCGTTAGCATG-1	-8.22924789157998	0.773871212886656	Multiome unsorted	6	CD4+ T cell
AGGTTTATCAGAAACG-1	-4.37292035785805	5.38041004507431	Multiome unsorted	3	Cytotoxic CD8+ T cell
AGGTTTATCCGGTATG-1	-5.60860570636879	4.68476185171493	Multiome unsorted	3	Cytotoxic CD8+ T cell
AGGTTTATCCGTTATT-1	-5.66089471546303	-2.67133751542679	Multiome unsorted	5	Memory T cell
AGGTTTATCCTTAGTT-1	6.5899502399813	4.10380467741379	Multiome unsorted	9	CD14+ monocyte
AGGTTTGGTAATAACC-1	-4.46390136448037	5.57657083837875	Multiome unsorted	3	Cytotoxic CD8+ T cell
AGGTTTGGTCGACTAA-1	-5.15181907383095	-2.74762383134476	Multiome unsorted	5	Memory T cell
AGGTTTGGTGGAGCAA-1	1.47519627841819	-12.7689649167787	Multiome unsorted	7	B cell
AGGTTTGGTGTGTCCC-1	-3.29456075397621	-3.11903420121781	Multiome unsorted	14	Memory T cell
AGGTTTGGTTAATCGG-1	-7.99993785587441	3.20738920538315	Multiome unsorted	0	CD4+ T cell
AGTAAACAGCGCATTG-1	5.09608427318443	-3.66787162454239	Multiome unsorted	8	Doublet
AGTAAACAGGAAGTAT-1	-1.98676129547249	-4.64073482186905	Multiome unsorted	11	Natural killer cell
AGTAAACAGGATGATG-1	-7.27690204349648	0.390853225873793	Multiome unsorted	6	CD4+ T cell
AGTAAACAGGATTGCT-1	-4.46753152576577	1.20459625093826	Multiome unsorted	16	Low quality
AGTAAACAGGGACCTC-1	-5.25345452991616	5.17280325262436	Multiome unsorted	3	Cytotoxic CD8+ T cell
AGTAAACAGTCTTGAA-1	-7.28004583088051	-1.53959408433548	Multiome unsorted	4	CD4+ T cell
AGTAAACAGTTATCTC-1	-7.48050674167763	4.241661876129	Multiome unsorted	0	CD4+ T cell
AGTAAACAGTTCCCAC-1	-4.4384806987394	5.36615547506698	Multiome unsorted	14	Memory T cell
[truncated: 53,850 more rows]
[truncated: 1 more columns]
